# Supplementary material for: Acute post-exercise blood pressure responses to sprint interval exercise in humans: a systematic review and structured synthesis
Source: Front Physiol. 2026 Jul 8;17:1865794. doi: 10.3389/fphys.2026.1865794 (PMC13388036; doi:10.3389/fphys.2026.1865794)
Supplement: Supplementary file 2 [file SupplementaryFile2.xlsx]

## Sheet: README
README
Item	Details
Package purpose	Complete manuscript package for the SIE acute post-exercise hypotension review: extraction tables, source/audit tables, corrected PRISMA logic, search strategies, exploratory quantitative summary inputs/calculations, ROB2, GRADE, main tables, supplementary tables, and figure data.
Primary structured/exploratory family	Passive/no-exercise control studies with exact acute BP values: SBP earliest >60 min and DBP earliest >60 min use Angadi 2015, Burns 2012 (SBP only), and Chan & Burns 2013.
Protocol structured/exploratory family	Protocol-comparator studies: Ketelhut 2022 and Ketelhut 2023 longer-vs-shorter recovery SIE protocol comparisons at 45 min.
Descriptive quantitative evidence	McCarthy 2023 contributes exact 24 h ambulatory BP and digitized acute mean-only figures; Jones 2021 contributes digitized mean-only acute figures. Graham 2016 contributes exact MAP/AUC metrics only.
Correlation assumption	All crossover-aware exploratory quantitative summaries in this package use within-participant correlation r = 0.50 as the primary assumption. Sensitivity analyses sweep r from 0.00 to 0.90.
PRISMA correction	The supplied PRISMA flow figure was internally inconsistent. Arithmetic consistency requires interpreting n = 1425 as duplicate records removed, leaving n = 875 screened records.
Randomization clarification	STU2012 and MCC2023 were updated to randomized crossover status after user confirmation that the session order was truly randomized.
Most important sheets	Study_Decisions; Numeric_Results_Exact; Numeric_Results_Digitized; MetaInput_Primary; MetaCalc_Primary_SBP_FirstGT60; MetaCalc_Primary_DBP_FirstGT60; MetaCalc_Protocol_pSBP_45; MetaCalc_Protocol_pDBP_45; ROB2_Final; MainTable1-3; FigureData_*.

## Sheet: Study_Decisions
Inclusion Decisions
Study_ID	Citation_short	Title_short	Year	Source_check	Systematic_review_include	Primary_meta_include	Supplementary_meta_include	Narrative_only	Primary_reason	Comparator_type	PICOS_fit_note	Outcome_note	Meta_layer_note	DOI_URL	Source_note
STU2012	Stuckey et al., 2012	Autonomic recovery following sprint interval exercise	2012	PDF + markdown	Yes	No	No	Yes	Mechanistic crossover comparing 4W vs 1W; comparator remains borderline despite user-confirmed true random order.	Single Wingate (1W) vs repeated Wingate (4W)	4W fits SIT; 1W is a single all-out bout. User confirmed the visit order was truly randomized, but comparator remains non-standard for the primary meta.	Direct BP reported, but mechanistic/autonomic focus	Narrative or sensitivity analysis only unless PICOS is broadened substantially	https://doi.org/10.1111/j.1600-0838.2011.01320.x	Stuckey PDF + markdown; user confirmed true random visit order for 1W vs 4W.
ANG2015	Angadi et al., 2015	Postexercise hypotension after continuous, aerobic interval, and sprint interval exercise	2015	PDF + markdown	Yes	Yes	No	No	Acute randomized crossover with SIE, control, and other exercise comparators; direct BP for 3 h	Control, SSE, AIE	Classical 6×30 s Wingate SIE	SBP and DBP reported as exact hourly means ± SD	Primary meta; compare SIE vs control and/or versus other exercise modes by subgroup	https://doi.org/10.1519/JSC.0000000000000939	Angadi PDF Table 1-2; markdown checked
BUR2012	Burns et al., 2012	Effect of sprint interval exercise on postexercise metabolism and blood pressure in adolescents	2012	PDF + markdown	Yes	Yes	No	No	Acute randomized balanced crossover with SIE vs rest and direct BP outcome	Rest control	Low-volume 2×30 s Wingate SIE in adolescents	Exact 90-min SBP between-trial values reported; finer time-course mainly figure-based	Primary meta; likely subgroup by youth/low-volume SIT		Burns PDF Table 2 and Fig.3 text; markdown checked
GRA2016	Graham et al., 2016	Low-Volume Intense Exercise Elicits Post-exercise Hypotension and Subsequent Hypervolemia	2016	PDF only	Yes	Yes	No	No	Randomized crossover comparing interval exercise vs endurance; direct MAP/PEH outcomes <24 h	Endurance exercise; arm-vs-leg interval limb comparison	5×30 s maximal intervals; outcome emphasizes MAP AUC and 22 h change	Exact PEH AUC/amplitude/duration and 22 h MAP change reported	Primary meta if MAP is retained as eligible main outcome; shared-comparator handling needed	https://doi.org/10.3389/fphys.2016.00199	Graham PDF Table 1-2 and text
CHA2013	Chan & Burns, 2013	Oxygen consumption, substrate oxidation, and blood pressure following sprint interval exercise	2013	PDF + markdown	Yes	Yes	No	No	Random balanced crossover with SIE vs resting control and direct BP for 2 h	Rest control	4×30 s SIE with 4.5-min recovery	Exact 120-min SBP and DBP between-trial values reported	Primary meta; delayed PEH study	https://doi.org/10.1139/apnm-2012-0136	Chan PDF Table 1 + Fig.3 text; markdown checked
JON2021	Jones et al., 2021	Post-exercise hypotension time-course is influenced by exercise intensity	2021	PDF + markdown	Yes	Yes	No	No	Randomized crossover comparing SIE with HIIE and MICE up to 90 min	HIIE and MICE	30×8 s repeated sprint exercise fits broadened SIT/SIE definition	Exact acute means/SDs are figure-based; text provides selected mean differences and CIs	Primary meta by other-exercise comparator; figure digitization likely needed for full quantitative entry	https://doi.org/10.1038/s41371-020-00421-3	Jones PDF text + figure caption; markdown checked
KET2022_OPT	Ketelhut et al., 2022/2023	Optimizing sprint interval exercise for post-exercise hypotension	2022	PDF + markdown	Yes	No	Yes	No	Randomized crossover comparing two SIT protocols (R1 vs R3), not SIT vs rest/other exercise	Alternative SIT protocol (1-min vs 3-min recovery)	Protocol-optimization study; keep only if PICOS comparator includes alternative SIT dose/protocol	Exact peripheral/central BP, aPWV, SV, HR means ± SD at 5/15/30/45 min	Supplementary protocol-comparison meta only	https://doi.org/10.1080/17461391.2022.2046860	Ketelhut Optimizing PDF Table 1-2; markdown checked
KET2023_AGE	Ketelhut et al., 2023	Comparing post-exercise hypotension after different SIT protocols in matched younger and older adults	2023	PDF + markdown	Yes	No	Yes	No	Matched crossover comparing SIT1 vs SIT3, not SIT vs rest/other exercise	Alternative SIT protocol; age subgroup comparison	Best handled as supplementary protocol-comparison evidence	Exact subgroup means ± SD for pSBP/pDBP/cSBP/cDBP/PWV/HR	Supplementary protocol-comparison and age-subgroup narrative	https://doi.org/10.3390/jcm12020640	Ketelhut Comparing PDF Table 1-2; markdown checked
MCC2023	McCarthy et al., 2023	Similar Postexercise Hypotension After MICT, HIIT, and SIT Exercises in Middle-Age Adults	2023	PDF + markdown	Yes	Yes	No	No	Randomized crossover (user-confirmed true random order) with exact 24 h ABP and digitizable acute figures.	No-exercise control, MICT, HIIT	8×15 s all-out treadmill SIT with 2-min passive rest	24-h ambulatory SBP/DBP exact; acute exact means mainly figure-based	Primary meta for acute and ambulatory BP; acute figure digitization likely needed	https://doi.org/10.1249/MSS.0000000000003017	McCarthy PDF + markdown; user confirmed the crossover order was truly randomized despite systematic rotation wording.

## Sheet: Study_Characteristics
Study Characteristics
Study_ID	Author_year	Country_or_primary_setting	Design	Randomization_reported	Crossover	Washout	Time_of_day_control	Population	Health_status	Training_status	Sample_started	Sample_analyzed	Sex_male	Sex_female	Age_mean_or_median	Age_dispersion	Age_units	Height_mean	Height_dispersion	Height_units	Weight_mean	Weight_dispersion	Weight_units	BMI_mean	BMI_dispersion	Baseline_SBP	Baseline_DBP	VO2_or_fitness_note	File_crosscheck	DOI_URL	Source_note	Baseline_MAP
STU2012	Stuckey 2012	Canada	Randomized crossover acute experimental study (user-confirmed true random visit order)	User confirmed true random visit order; article report sparse	Yes	≥7 days	Yes	Healthy recreationally active non-smoking males	Normotensive/healthy	Recreationally active	10	9	9	0	19.4	0.4	years (mean ± SEM/SD not explicitly specified in snippet)	181.4	1.5	cm	77.6	0.8	kg			121 ± 2 (resting value cited in text)	67 ± 2 (4W text citation)	VO2max test performed at familiarization	PDF + markdown consistent; user clarified true random order	https://doi.org/10.1111/j.1600-0838.2011.01320.x	Stuckey PDF p.2-6; markdown
ANG2015	Angadi 2015	USA	Randomized crossover trial with four conditions	Yes (randomly assigned experimental conditions)	Yes	>1 week	Yes	Young adults	Healthy/normotensive	Not explicitly athletic; healthy young adults	13	11	10	1	24.6	3.7	years (mean ± SD)	169.9	7.2	cm	69.8	12.6	kg			122 ± 11	68 ± 7	VO2peak 48.1 ± 9.2 mL/kg/min; resting HR 61 ± 8	PDF + markdown consistent; adverse-event dropout noted in both	https://doi.org/10.1519/JSC.0000000000000939	Angadi PDF Table 1-2; markdown
BUR2012	Burns 2012	Singapore	Random balanced crossover trial	Random balanced order	Yes	Variable; not tightly standardized because of school/menstrual-cycle constraints	Yes (08:30 a.m.)	Healthy normal-weight adolescents (15–18 y)	Healthy/normotensive	Not regularly exercising >4x/week; free-living	10	10	3	7	17.2	0.7	years (mean ± SD)	1.63	0.12	m	54.2	12.1	kg	20.2	1.9	99 ± 9 (15-min exercise baseline) / 104 ± 9 (30-min exercise baseline)	61 ± 8 (15-min exercise baseline) / 67 ± 10 (30-min exercise baseline)	Tanner stage III–V; baseline measures after 15 and 30 min seated rest	PDF + markdown consistent		Burns PDF Table 1-2; markdown
GRA2016	Graham 2016	New Zealand	Randomized and counterbalanced crossover (Latin-square-type allocation described in PDF)	Yes/counterbalanced	Yes	~2 weeks average (range 8–30 days)	Yes	Untrained males	Healthy	Untrained	12	12	12	0	23	3	years (mean ± SD)	174	8	cm	72.4	12.8	kg	24.0	3.9			VO2max 44 ± 8 mL/kg/min	PDF only (no markdown uploaded)	https://doi.org/10.3389/fphys.2016.00199	Graham PDF Table 1 and methods text	103 ± 5 (endurance), 102 ± 5 (intervals legs), 100 ± 4 (intervals arms)
CHA2013	Chan & Burns 2013	Singapore	Random balanced crossover trial	Random balanced order	Yes	≤2 weeks	Yes (08:30 a.m.)	Healthy males 21–27 y	Healthy/normotensive	Not specified beyond healthy males	10	10	10	0	21–27		years (range)									114 ± 11 (exercise trial)	75 ± 6 (exercise trial)	Baseline oxygen uptake 233 ± 43 mL/min on exercise trial	PDF + markdown consistent	https://doi.org/10.1139/apnm-2012-0136	Chan PDF Table 1; markdown
JON2021	Jones 2021	Australia	Randomized crossover trial	Yes (pre-generated randomization list via randomisation.com)	Yes	≥10 days	Morning/standardized preconditions	Normotensive young adults	Healthy normotensive	Not specifically athletic; mixed sample	16	16	8	8	22	19–31	years (median, range)							22.6	2.5	111 ± 13	70 ± 8	VO2peak 36.3 ± 12.3 mL/kg/min	PDF + markdown consistent for eligibility	https://doi.org/10.1038/s41371-020-00421-3	Jones PDF methods/results
KET2022_OPT	Ketelhut 2022	Germany	Randomized balanced crossover trial	Yes	Yes	1 week	Yes (morning, same time)	Healthy trained adults	Healthy; mainly normotensive	>4 h/week endurance exercise ≥6 months	30	30	14	16	30.9	8.7	years (mean ± SD)	173.1	9.2	cm	65.7	9.3	kg	22.1	2.3	120 ± 10	71 ± 7	VO2max 50.7 ± 7.8 mL/kg/min; VO2max percentile 89 ± 10	PDF + markdown consistent	https://doi.org/10.1080/17461391.2022.2046860	Ketelhut Optimizing PDF Table 1-2; markdown
KET2023_AGE	Ketelhut 2023	Germany	Randomized balanced crossover with matched age subgroups	Yes; stratified random number table	Yes	7–14 days	Yes (morning, same time)	Matched younger and older trained adults	Healthy; some high-normal BP; highly trained	Regular cycling and endurance exercise, 8.3 ± 2.8 h/week	43	24	12	12	24 ± 3 (young); 50 ± 7 (older)		years	176.4 ± 11.0 (young); 170.3 ± 8.4 (older)		cm	66.4 ± 8.8 (young); 67.4 ± 10.4 (older)		kg	21.4 ± 1.9 (young); 23.5 ± 3.1 (older)		119 ± 13 (young); 120 ± 11 (older)	69 ± 8 (young); 77 ± 8 (older)	VO2max 50.6 ± 9.2 (young); 45.0 ± 7.7 (older); VO2max percentile ~85 both groups	PDF + markdown consistent	https://doi.org/10.3390/jcm12020640	Ketelhut Comparing PDF Table 1-2; markdown
MCC2023	McCarthy 2023	Canada	Randomized crossover with systematically rotated implementation (user-confirmed true random order)	User confirmed true random order despite systematic rotation wording	Yes	Not clearly reported in extracted text	Yes	Middle-age adults	1 hypertensive (medicated), 4 prehypertensive, 9 normotensive	Recreationally active; V̇O2max good–excellent	28	14	4	10	46	9	years (mean ± SD)	1.71	0.07	m	76.4	12.5	kg	26.0	3.8	116 ± 11	67 ± 6	VO2max 33.41 ± 8.56 mL/kg/min	PDF + markdown consistent; acute data supplemented by user-supplied figure digitization	https://doi.org/10.1249/MSS.0000000000003017	McCarthy PDF abstract/text

## Sheet: Protocol_Assessment
Protocol Assessment
Study_ID	Condition	Arm_role	Comparator_group	Exercise_mode	Sprint_details	N_sprints	Sprint_duration_s	Intensity_descriptor	Recovery_duration_s	Recovery_type	Warmup	Cooldown	Session_total_duration_min	Load_setting	Recovery_posture	BP_device	BP_measurement_posture	BP_timepoints	Outcomes_measured	Adverse_events	Source_note
STU2012	1W	Comparator/mechanistic	4W	Cycle ergometer Wingate	1 × 30-s all-out Wingate	1	30	Supramaximal all-out		None within bout	4 min at 40 W	Passive recovery supine		0.075 kg per kg body mass	Supine; orthostatic challenge at PRE/R60/R120	Finger photoplethysmograph beat-to-beat + upper-arm BP for recovery checks	Supine and standing challenge; brachial recovery checks	R2, R15, R30, R45, R60, R90, R120; autonomic windows at R60/R120	SBP, DBP, HRV/BPV/BRS	1 participant excluded for orthostatic intolerance before analysis	Stuckey PDF methods
STU2012	4W	Intervention (repeated SIT)	1W	Cycle ergometer Wingate	4 × 30-s all-out Wingate	4	30	Supramaximal all-out	240	Light cycling at 40 W between sprints	4 min at 40 W	Passive recovery supine		0.075 kg per kg body mass	Supine; orthostatic challenge at PRE/R60/R120	Finger photoplethysmograph beat-to-beat + upper-arm BP for recovery checks	Supine and standing challenge; brachial recovery checks	R2, R15, R30, R45, R60, R90, R120; autonomic windows at R60/R120	SBP, DBP, HRV/BPV/BRS	No additional events reported	Stuckey PDF methods
ANG2015	Control	Comparator	SIE	Seated rest	No exercise			Passive control					Laboratory visit matched to exercise sessions		Seated upright	Dinamap BP monitor	Seated upright	Every 15 min for 3 h; each point = mean of 2 readings 5 min apart	SBP, DBP	None	Angadi PDF methods
ANG2015	SSE	Comparator	SIE	Cycle ergometer steady-state	30-min continuous at 75–80% HRmax			Steady-state aerobic			10 min at workload for 50% HRmax	5 min at workload for 50% HRmax	45	HR-guided	Seated during post-exercise BP monitoring	Dinamap BP monitor	Seated upright	Every 15 min for 3 h	SBP, DBP	None	Angadi PDF methods
ANG2015	AIE	Comparator	SIE	Cycle ergometer aerobic intervals	4 × 4 min at 90–95% HRmax	4	240	High-intensity aerobic interval	180	Active recovery at 50% HRmax	10 min at workload for 50% HRmax	5 min at workload for 50% HRmax	42	HR-guided	Seated during post-exercise BP monitoring	Dinamap BP monitor	Seated upright	Every 15 min for 3 h	SBP, DBP	None	Angadi PDF methods
ANG2015	SIE	Intervention	Control/SSE/AIE	Cycle ergometer Wingate	6 × 30-s Wingate sprints	6	30	All-out sprint interval exercise	240	Active recovery at 50% HRmax	10 min at workload for 50% HRmax	5 min at workload for 50% HRmax	42	Wingate resistance 0.075 × body mass	Seated during post-exercise BP monitoring	Dinamap BP monitor	Seated upright	Every 15 min for 3 h	SBP, DBP	Two vasovagal events; 2 participants removed from all analyses	Angadi PDF methods
BUR2012	Rest control	Comparator	SIE	Laboratory rest	No exercise			Passive control					Matched to exercise session		Seated chair	Automated sphygmomanometer (Omron IW2)	Seated	Baseline at 15 and 30 min seated rest; repeated over 90 min recovery	SBP, DBP, pulse, VO2, RER	None reported	Burns PDF methods
BUR2012	SIE	Intervention	Rest control	Cycle ergometer Wingate	2 × 30-s sprints	2	30	High-intensity sprint interval exercise	240	Recovery between sprints	5 min at 20% sprint load + 3 min stretching	Seated recovery/measurement period		Wingate braking force 0.075 kg/kg body mass	Seated throughout recovery	Automated sphygmomanometer (Omron IW2)	Seated	Immediate and through 90 min; exact full BP series mainly figure-based	SBP, DBP, pulse, VO2, RER	Low-volume protocol selected because of concern about adverse responses	Burns PDF methods
CHA2013	Control	Comparator	SIE	Laboratory seated rest	No exercise			Passive control					Matched to exercise session		Seated	Manual sphygmomanometer + stethoscope	Seated chair	Immediately post and 15, 30, 60, 90, 120 min	SBP, DBP, VO2, RER, substrate oxidation	None reported	Chan PDF methods
CHA2013	SIE	Intervention	Control	Cycle ergometer Wingate-style SIE	4 × 30-s all-out sprints	4	30	All-out sprint interval exercise	270	3 min cycling at 50 W + 1.5 min passive seated rest	4 min at 20% sprint load + 3 min stretching	Seated recovery for 2 h		0.065 kg/kg body mass	Seated chair	Manual sphygmomanometer + stethoscope	Seated	Immediately post and 15, 30, 60, 90, 120 min	SBP, DBP, VO2, RER, substrate oxidation	None reported	Chan PDF methods
JON2021	MICE	Comparator	SIE	Cycle ergometer continuous	48 min at 65% peak HR (≈35% Wpeak)			Moderate-intensity continuous exercise			3 min at 65% HRpeak (~35% Wpeak)	3 min at 15% Wpeak	54	HRpeak/Wpeak derived	Seated between BP readings	Omron HEM-907 automated upper-arm cuff	Seated, left arm rested on table	Baseline after 10 min seated rest, then 5, 10, 20, 40, 60, 90 min	SBP, DBP, HR	No major CV AEs	Jones PDF methods/results
JON2021	HIIE	Comparator	SIE	Cycle ergometer intervals	15 × 1-min intervals at 90% peak HR	15	60	High-intensity interval exercise	60	Active recovery at 15% Wpeak	3 min at 65% HRpeak (~35% Wpeak)	3 min at 15% Wpeak	36	HRpeak/Wpeak derived	Seated between BP readings	Omron HEM-907 automated upper-arm cuff	Seated	Baseline and 5, 10, 20, 40, 60, 90 min	SBP, DBP, HR	No major CV AEs	Jones PDF methods/results
JON2021	SIE	Intervention	HIIE/MICE	Wingate-type bike repeated sprint exercise	30 × 8-s maximal sprints	30	8	Sprint interval exercise / repeated sprint exercise	32	Unloaded recovery	3 min at 65% HRpeak (~35% Wpeak)	3 min at 15% Wpeak	23	Braking torque 0.075 × body mass	Seated between BP readings	Omron HEM-907 automated upper-arm cuff	Seated	Baseline and 5, 10, 20, 40, 60, 90 min	SBP, DBP, HR	2 participants reported light-headedness; 1 terminated at rep 20 but completed post-assessment	Jones PDF methods/results
KET2022_OPT	R1	Comparator (alternative SIT dose)	R3	Cycle ergometer SIT	4 × 30-s all-out cycling sprints	4	30	All-out SIT	60	Active recovery 70 W female / 100 W male	8 min at 70 W female / 100 W male	15 min at 70/100 W	~25 min plus measurements	All-out cycling; cadence 80–90 RPM	Supine during hemodynamic measurements	Mobil-O-Graph 24 PWA monitor	Supine after 10 min rest	Pre, 5, 15, 30, 45 min	pSBP, pDBP, cSBP, cDBP, aPWV, SV, HR, VO2	None	Ketelhut Optimizing PDF methods
KET2022_OPT	R3	Intervention (alternative SIT dose)	R1	Cycle ergometer SIT	4 × 30-s all-out cycling sprints	4	30	All-out SIT	180	Active recovery 70 W female / 100 W male	8 min at 70 W female / 100 W male	15 min at 70/100 W	~31 min plus measurements	All-out cycling; cadence 80–90 RPM	Supine during hemodynamic measurements	Mobil-O-Graph 24 PWA monitor	Supine after 10 min rest	Pre, 5, 15, 30, 45 min	pSBP, pDBP, cSBP, cDBP, aPWV, SV, HR, VO2	None	Ketelhut Optimizing PDF methods
KET2023_AGE	SIT1	Comparator (alternative SIT dose)	SIT3	Cycle ergometer SIT	4 × 30-s all-out cycling sprints	4	30	All-out SIT	60	Active recovery 70 W female / 100 W male	8 min at 70 W female / 100 W male	15 min at 70/100 W	~25 min plus measurements	All-out cycling	Supine during measurements	Mobil-O-Graph 24 PWA monitor	Supine after 10 min rest	rest, 5, 15, 30, 45 min	pSBP, pDBP, cSBP, cDBP, PWV, HR	None	Ketelhut Comparing PDF methods
KET2023_AGE	SIT3	Intervention (alternative SIT dose)	SIT1	Cycle ergometer SIT	4 × 30-s all-out cycling sprints	4	30	All-out SIT	180	Active recovery 70 W female / 100 W male	8 min at 70 W female / 100 W male	15 min at 70/100 W	~31 min plus measurements	All-out cycling	Supine during measurements	Mobil-O-Graph 24 PWA monitor	Supine after 10 min rest	rest, 5, 15, 30, 45 min	pSBP, pDBP, cSBP, cDBP, PWV, HR	None	Ketelhut Comparing PDF methods
MCC2023	CTRL	Comparator	SIT	No exercise control	Seated quietly during exercise period 08:45–09:25			No exercise					Matched to exercise day		Seated before acute measures; free-living during AMBP	Oscillometric brachial BP + ABP320 ambulatory monitor	Seated in lab; ambulatory during day/night	Pre; 15, 30, 60, 120 min; 24 h ambulatory (30 min daytime, hourly nighttime)	MAP, SBP, DBP, 24 h ambulatory BP	None reported	McCarthy PDF methods
MCC2023	MICT	Comparator	SIT	Motorized treadmill continuous running	30 min continuous at 65% VO2max			Moderate-intensity continuous training			5 min at 3 mph	5 min self-selected pace	40	Speed/grade to target 65% VO2max	Seated in lab; ambulatory after	Oscillometric brachial BP + ABP320 ambulatory monitor	Seated in lab; ambulatory during day/night	Pre; 15, 30, 60, 120 min; 8 h bins and 24 h	MAP, SBP, DBP, AMBP	None reported	McCarthy PDF methods
MCC2023	HIIT	Comparator	SIT	Motorized treadmill intervals	10 × 1 min at 90% HRmax	10	60	High-intensity interval training	60	Passive rest	5 min at 3 mph	5 min self-selected pace	30	Speed/grade to target 90% HRmax	Seated in lab; ambulatory after	Oscillometric brachial BP + ABP320 ambulatory monitor	Seated in lab; ambulatory during day/night	Pre; 15, 30, 60, 120 min; 8 h bins and 24 h	MAP, SBP, DBP, AMBP	None reported	McCarthy PDF methods
MCC2023	SIT	Intervention	CTRL/MICT/HIIT	Motorized treadmill self-propelled dynamic mode	8 × 15-s all-out sprints	8	15	All-out SIT	120	Passive rest	5 min at 3 mph	5 min self-selected pace	26	Self-propelled treadmill dynamic mode	Seated in lab; ambulatory after	Oscillometric brachial BP + ABP320 ambulatory monitor	Seated in lab; ambulatory during day/night	Pre; 15, 30, 60, 120 min; 8 h bins and 24 h	MAP, SBP, DBP, AMBP	None reported	McCarthy PDF methods

## Sheet: Outcome_Availability
Outcome Availability
Study_ID	Comparison_ID	Comparator	Outcome	Time_window_standardized	Timepoint_label	Exact_numeric_available	Source_type	N_for_outcome	Values_available_description	Can_enter_meta_now	Why_not_meta_ready	Source_note
ANG2015	ANG2015_SIE_vs_CTRL	Control	SBP	0-60 min	1st hour average	Yes	Table	11	Postexercise hourly mean ± SD for control and SIE	Yes, with crossover-correlation assumption if paired synthesis		Angadi Table 2
ANG2015	ANG2015_SIE_vs_CTRL	Control	SBP	10-60 min	2nd hour average	Yes	Table	11	Postexercise hourly mean ± SD for control and SIE	Yes, with crossover-correlation assumption if paired synthesis		Angadi Table 2
ANG2015	ANG2015_SIE_vs_CTRL	Control	SBP	>60 min	3rd hour average	Yes	Table	11	Postexercise hourly mean ± SD for control and SIE	Yes, with crossover-correlation assumption if paired synthesis		Angadi Table 2
ANG2015	ANG2015_SIE_vs_CTRL	Control	DBP	0-60 min	1st hour average	Yes	Table	11	Postexercise hourly mean ± SD for control and SIE	Yes, with crossover-correlation assumption if paired synthesis		Angadi Table 2
ANG2015	ANG2015_SIE_vs_CTRL	Control	DBP	10-60 min	2nd hour average	Yes	Table	11	Postexercise hourly mean ± SD for control and SIE	Yes, with crossover-correlation assumption if paired synthesis		Angadi Table 2
ANG2015	ANG2015_SIE_vs_CTRL	Control	DBP	>60 min	3rd hour average	Yes	Table	11	Postexercise hourly mean ± SD for control and SIE	Yes, with crossover-correlation assumption if paired synthesis		Angadi Table 2
ANG2015	ANG2015_SIE_vs_SSE	SSE	SBP/DBP	0-180 min	Hourly averages	Yes	Table	11	SSE and SIE hourly mean ± SD	Yes, with crossover-correlation assumption		Angadi Table 2
ANG2015	ANG2015_SIE_vs_AIE	AIE	SBP/DBP	0-180 min	Hourly averages	Yes	Table	11	AIE and SIE hourly mean ± SD	Yes, with crossover-correlation assumption	Primary question subgroup = other exercise, not rest	Angadi Table 2
BUR2012	BUR2012_SIE_vs_CTRL	Rest control	SBP	>60 min	90 min	Yes	Abstract/text	10	90-min control 104 ± 10 vs exercise 99 ± 10 mmHg	Yes, with crossover-correlation assumption	Full repeated time-series requires figure digitization	Burns abstract/text
BUR2012	BUR2012_SIE_vs_CTRL	Rest control	DBP	0-90 min	Repeated series	No (figure only)	Figure	10	No exact time-point means tabulated in text	No	Needs figure digitization or author contact	Burns Fig.3
GRA2016	GRA2016_ILegs_vs_End	Endurance	MAP	AUC <3 h	PEH AUC	Yes	Table	12	AUC and other response parameters reported as mean ± SD	Yes for AUC-type synthesis	Outcome metric differs from standard brachial SBP/DBP time-point synthesis	Graham Table 1
GRA2016	GRA2016_ILegs_vs_End	Endurance	MAP	24 h-ish	22 h change from baseline	Yes	Text	12	Endurance −8 ± 8 vs IntervalsLegs 0 ± 7 mmHg at 22 h	Yes if 22 h MAP is retained		Graham discussion/text
GRA2016	GRA2016_IArms_vs_End	Endurance	MAP	AUC <3 h	PEH AUC	Yes	Table	12	IntervalsArms and Endurance AUC available; shared comparator issue	Yes, but avoid double-counting shared comparator	Shared comparator and limb-based nonindependence	Graham Table 1
CHA2013	CHA2013_SIE_vs_CTRL	Rest control	SBP	>60 min	120 min	Yes	Abstract/text	10	Control 117 ± 8 vs exercise 109 ± 8 mmHg	Yes, with crossover-correlation assumption	Full repeated time-series largely figure-based	Chan abstract/text
CHA2013	CHA2013_SIE_vs_CTRL	Rest control	DBP	>60 min	120 min	Yes	Abstract/text	10	Control 84 ± 6 vs exercise 77 ± 5 mmHg	Yes, with crossover-correlation assumption		Chan abstract/text
JON2021	JON2021_SIE_vs_MICE	MICE	SBP	0-90 min	Repeated series	Partial	Text + figure	16	Selected mean difference at 40 min available; full means/SDs not tabulated	No for full time-point synthesis	Needs figure digitization or author data for exact series	Jones results/Fig.1
JON2021	JON2021_SIE_vs_HIIE	HIIE	DBP	Immediate	5 min	Partial	Text + figure	16	HIIE higher than SIE by 8.5 mmHg (95% CI 2.3 to 14.7) at 5 min	No for raw-mean synthesis; yes for contrast-level synthesis only	Full raw means/SDs unavailable in text	Jones results
KET2022_OPT	KET2022_R3_vs_R1	R1	pSBP/pDBP/cSBP/cDBP/PWV/HR/SV	0-45 min	Pre, 5, 15, 30, 45 min	Yes	Table	30	All hemodynamic values reported as mean ± SD by protocol and time	Yes for supplementary protocol-comparison synthesis, with paired-correlation assumption	Not eligible for main PICOS unless comparator broadened	Ketelhut Optimizing Table 2
KET2023_AGE	KET2023_SIT3_vs_SIT1_Young	SIT1	pSBP/pDBP/cSBP/cDBP/PWV/HR	0-45 min	rest, 5, 15, 30, 45 min	Yes	Table	12	Young subgroup exact means ± SD by protocol and time	Yes for supplementary subgroup synthesis with paired-correlation assumption	Protocol-comparison only	Ketelhut Comparing Table 2
KET2023_AGE	KET2023_SIT3_vs_SIT1_Older	SIT1	pSBP/pDBP/cSBP/cDBP/PWV/HR	0-45 min	rest, 5, 15, 30, 45 min	Yes	Table	12	Older subgroup exact means ± SD by protocol and time	Yes for supplementary subgroup synthesis with paired-correlation assumption	Protocol-comparison only	Ketelhut Comparing Table 2
MCC2023	MCC2023_SIT_vs_CTRL	No-exercise control	SBP/DBP	24 h ambulatory	24 h average	Yes	Table	13	24 h ambulatory SBP and DBP exact mean ± SD	Yes, with crossover-correlation assumption		McCarthy Table 2
MCC2023	MCC2023_SIT_vs_CTRL	No-exercise control	MAP/SBP/DBP	0-120 min	15, 30, 60, 120 min	No (figure only for exact raw means)	Figure + text	14	Time-point significance and AUC comparisons reported, but exact means/SDs not tabulated	No for raw-mean synthesis; yes for contrast-level narrative	Needs figure digitization or author contact	McCarthy Fig.1-3 and text
STU2012	STU2012_4W_vs_1W	1W	DBP	0-45 min	R15/R30	Partial	Text	9	4W DBP below resting at R15 and R30 with exact means ± SEM	No for main meta	Comparator and intervention framework are borderline; dispersion reported as SEM in mechanistic study	Stuckey text

## Sheet: Numeric_Results_Exact
Exact Numeric Results
Study_ID	Comparison_ID	Population_subgroup	Condition	Outcome	Timepoint_label	Time_window_standardized	Time_min_post	Mean	Dispersion	Dispersion_type	N	Units	Value_kind	Exactness	Meta_priority	Notes	Source_note
ANG2015	ANG2015_SIE_vs_CTRL	All	Control	SBP	Baseline	Baseline		119	9	SD	11	mmHg	baseline	Exact	Supportive		Angadi Table 2
ANG2015	ANG2015_SIE_vs_SSE	All	SSE	SBP	Baseline	Baseline		124	12	SD	11	mmHg	baseline	Exact	Supportive		Angadi Table 2
ANG2015	ANG2015_SIE_vs_CTRL	All	SIE	SBP	Baseline	Baseline		121	11	SD	11	mmHg	baseline	Exact	Supportive		Angadi Table 2
ANG2015	ANG2015_SIE_vs_AIE	All	AIE	SBP	Baseline	Baseline		124	11	SD	11	mmHg	baseline	Exact	Supportive		Angadi Table 2
ANG2015	ANG2015_SIE_vs_CTRL	All	Control	SBP	Overall 3 h	0-180 min		124	8	SD	11	mmHg	postexercise_average	Exact	High		Angadi Table 2
ANG2015	ANG2015_SIE_vs_SSE	All	SSE	SBP	Overall 3 h	0-180 min		121	10	SD	11	mmHg	postexercise_average	Exact	High		Angadi Table 2
ANG2015	ANG2015_SIE_vs_CTRL	All	SIE	SBP	Overall 3 h	0-180 min		121	11	SD	11	mmHg	postexercise_average	Exact	High		Angadi Table 2
ANG2015	ANG2015_SIE_vs_AIE	All	AIE	SBP	Overall 3 h	0-180 min		118	10	SD	11	mmHg	postexercise_average	Exact	High		Angadi Table 2
ANG2015	ANG2015_SIE_vs_CTRL	All	Control	SBP	1st hour	0-60 min	60	124	8	SD	11	mmHg	postexercise_average	Exact	High		Angadi Table 2
ANG2015	ANG2015_SIE_vs_SSE	All	SSE	SBP	1st hour	0-60 min	60	118	10	SD	11	mmHg	postexercise_average	Exact	High		Angadi Table 2
ANG2015	ANG2015_SIE_vs_CTRL	All	SIE	SBP	1st hour	0-60 min	60	120	11	SD	11	mmHg	postexercise_average	Exact	High		Angadi Table 2
ANG2015	ANG2015_SIE_vs_AIE	All	AIE	SBP	1st hour	0-60 min	60	118	11	SD	11	mmHg	postexercise_average	Exact	High		Angadi Table 2
ANG2015	ANG2015_SIE_vs_CTRL	All	Control	SBP	2nd hour	10-60 min	120	123	8	SD	11	mmHg	postexercise_average	Exact	High		Angadi Table 2
ANG2015	ANG2015_SIE_vs_SSE	All	SSE	SBP	2nd hour	10-60 min	120	119	8	SD	11	mmHg	postexercise_average	Exact	High		Angadi Table 2
ANG2015	ANG2015_SIE_vs_CTRL	All	SIE	SBP	2nd hour	10-60 min	120	120	11	SD	11	mmHg	postexercise_average	Exact	High		Angadi Table 2
ANG2015	ANG2015_SIE_vs_AIE	All	AIE	SBP	2nd hour	10-60 min	120	115	8	SD	11	mmHg	postexercise_average	Exact	High		Angadi Table 2
ANG2015	ANG2015_SIE_vs_CTRL	All	Control	SBP	3rd hour	>60 min	180	124	8	SD	11	mmHg	postexercise_average	Exact	High		Angadi Table 2
ANG2015	ANG2015_SIE_vs_SSE	All	SSE	SBP	3rd hour	>60 min	180	125	10	SD	11	mmHg	postexercise_average	Exact	High		Angadi Table 2
ANG2015	ANG2015_SIE_vs_CTRL	All	SIE	SBP	3rd hour	>60 min	180	123	10	SD	11	mmHg	postexercise_average	Exact	High		Angadi Table 2
ANG2015	ANG2015_SIE_vs_AIE	All	AIE	SBP	3rd hour	>60 min	180	120	9	SD	11	mmHg	postexercise_average	Exact	High		Angadi Table 2
ANG2015	ANG2015_SIE_vs_CTRL	All	Control	DBP	Baseline	Baseline		66	7	SD	11	mmHg	baseline	Exact	Supportive		Angadi Table 2
ANG2015	ANG2015_SIE_vs_SSE	All	SSE	DBP	Baseline	Baseline		67	6	SD	11	mmHg	baseline	Exact	Supportive		Angadi Table 2
ANG2015	ANG2015_SIE_vs_CTRL	All	SIE	DBP	Baseline	Baseline		69	6	SD	11	mmHg	baseline	Exact	Supportive		Angadi Table 2
ANG2015	ANG2015_SIE_vs_AIE	All	AIE	DBP	Baseline	Baseline		68	9	SD	11	mmHg	baseline	Exact	Supportive		Angadi Table 2
ANG2015	ANG2015_SIE_vs_CTRL	All	Control	DBP	Overall 3 h	0-180 min		71	7	SD	11	mmHg	postexercise_average	Exact	High		Angadi Table 2
ANG2015	ANG2015_SIE_vs_SSE	All	SSE	DBP	Overall 3 h	0-180 min		69	6	SD	11	mmHg	postexercise_average	Exact	High		Angadi Table 2
ANG2015	ANG2015_SIE_vs_CTRL	All	SIE	DBP	Overall 3 h	0-180 min		68	8	SD	11	mmHg	postexercise_average	Exact	High		Angadi Table 2
ANG2015	ANG2015_SIE_vs_AIE	All	AIE	DBP	Overall 3 h	0-180 min		66	7	SD	11	mmHg	postexercise_average	Exact	High		Angadi Table 2
ANG2015	ANG2015_SIE_vs_CTRL	All	Control	DBP	1st hour	0-60 min	60	71	7	SD	11	mmHg	postexercise_average	Exact	High		Angadi Table 2
ANG2015	ANG2015_SIE_vs_SSE	All	SSE	DBP	1st hour	0-60 min	60	66	5	SD	11	mmHg	postexercise_average	Exact	High		Angadi Table 2
ANG2015	ANG2015_SIE_vs_CTRL	All	SIE	DBP	1st hour	0-60 min	60	66	7	SD	11	mmHg	postexercise_average	Exact	High		Angadi Table 2
ANG2015	ANG2015_SIE_vs_AIE	All	AIE	DBP	1st hour	0-60 min	60	66	8	SD	11	mmHg	postexercise_average	Exact	High		Angadi Table 2
ANG2015	ANG2015_SIE_vs_CTRL	All	Control	DBP	2nd hour	10-60 min	120	70	7	SD	11	mmHg	postexercise_average	Exact	High		Angadi Table 2
ANG2015	ANG2015_SIE_vs_SSE	All	SSE	DBP	2nd hour	10-60 min	120	68	5	SD	11	mmHg	postexercise_average	Exact	High		Angadi Table 2
ANG2015	ANG2015_SIE_vs_CTRL	All	SIE	DBP	2nd hour	10-60 min	120	67	8	SD	11	mmHg	postexercise_average	Exact	High		Angadi Table 2
ANG2015	ANG2015_SIE_vs_AIE	All	AIE	DBP	2nd hour	10-60 min	120	66	5	SD	11	mmHg	postexercise_average	Exact	High		Angadi Table 2
ANG2015	ANG2015_SIE_vs_CTRL	All	Control	DBP	3rd hour	>60 min	180	70	7	SD	11	mmHg	postexercise_average	Exact	High		Angadi Table 2
ANG2015	ANG2015_SIE_vs_SSE	All	SSE	DBP	3rd hour	>60 min	180	72	7	SD	11	mmHg	postexercise_average	Exact	High		Angadi Table 2
ANG2015	ANG2015_SIE_vs_CTRL	All	SIE	DBP	3rd hour	>60 min	180	70	8	SD	11	mmHg	postexercise_average	Exact	High		Angadi Table 2
ANG2015	ANG2015_SIE_vs_AIE	All	AIE	DBP	3rd hour	>60 min	180	68	7	SD	11	mmHg	postexercise_average	Exact	High		Angadi Table 2
BUR2012	BUR2012_SIE_vs_CTRL	All	Control	SBP	15-min seated baseline	Baseline		99	8	SD	10	mmHg	baseline	Exact	Supportive		Burns Table 2
BUR2012	BUR2012_SIE_vs_CTRL	All	SIE	SBP	15-min seated baseline	Baseline		99	9	SD	10	mmHg	baseline	Exact	Supportive		Burns Table 2
BUR2012	BUR2012_SIE_vs_CTRL	All	Control	DBP	15-min seated baseline	Baseline		61	6	SD	10	mmHg	baseline	Exact	Supportive		Burns Table 2
BUR2012	BUR2012_SIE_vs_CTRL	All	SIE	DBP	15-min seated baseline	Baseline		61	8	SD	10	mmHg	baseline	Exact	Supportive		Burns Table 2
BUR2012	BUR2012_SIE_vs_CTRL	All	Control	Pulse	15-min seated baseline	Baseline		67	6	SD	10	beats/min	baseline	Exact	Supportive		Burns Table 2
BUR2012	BUR2012_SIE_vs_CTRL	All	SIE	Pulse	15-min seated baseline	Baseline		69	7	SD	10	beats/min	baseline	Exact	Supportive		Burns Table 2
BUR2012	BUR2012_SIE_vs_CTRL	All	Control	SBP	30-min seated baseline	Baseline		101	8	SD	10	mmHg	baseline	Exact	Supportive		Burns Table 2
BUR2012	BUR2012_SIE_vs_CTRL	All	SIE	SBP	30-min seated baseline	Baseline		104	9	SD	10	mmHg	baseline	Exact	Supportive		Burns Table 2
BUR2012	BUR2012_SIE_vs_CTRL	All	Control	DBP	30-min seated baseline	Baseline		65	6	SD	10	mmHg	baseline	Exact	Supportive		Burns Table 2
BUR2012	BUR2012_SIE_vs_CTRL	All	SIE	DBP	30-min seated baseline	Baseline		67	10	SD	10	mmHg	baseline	Exact	Supportive		Burns Table 2
BUR2012	BUR2012_SIE_vs_CTRL	All	Control	Pulse	30-min seated baseline	Baseline		68	5	SD	10	beats/min	baseline	Exact	Supportive		Burns Table 2
BUR2012	BUR2012_SIE_vs_CTRL	All	SIE	Pulse	30-min seated baseline	Baseline		67	7	SD	10	beats/min	baseline	Exact	Supportive		Burns Table 2
BUR2012	BUR2012_SIE_vs_CTRL	All	Control	SBP	90 min	>60 min	90	104	10	SD	10	mmHg	postexercise_timepoint	Exact	High		Burns abstract/text (Fig.3 described)
BUR2012	BUR2012_SIE_vs_CTRL	All	SIE	SBP	90 min	>60 min	90	99	10	SD	10	mmHg	postexercise_timepoint	Exact	High		Burns abstract/text (Fig.3 described)
CHA2013	CHA2013_SIE_vs_CTRL	All	Control	Oxygen uptake	Baseline	Baseline		222	43	SD	10	mL/min	baseline	Exact	Supportive		Chan Table 1
CHA2013	CHA2013_SIE_vs_CTRL	All	SIE	Oxygen uptake	Baseline	Baseline		233	43	SD	10	mL/min	baseline	Exact	Supportive		Chan Table 1
CHA2013	CHA2013_SIE_vs_CTRL	All	Control	RER	Baseline	Baseline		0.82	0.08	SD	10		baseline	Exact	Supportive		Chan Table 1
CHA2013	CHA2013_SIE_vs_CTRL	All	SIE	RER	Baseline	Baseline		0.8	0.05	SD	10		baseline	Exact	Supportive		Chan Table 1
CHA2013	CHA2013_SIE_vs_CTRL	All	Control	Fat oxidation	Baseline	Baseline		0.07	0.03	SD	10	g/min	baseline	Exact	Supportive		Chan Table 1
CHA2013	CHA2013_SIE_vs_CTRL	All	SIE	Fat oxidation	Baseline	Baseline		0.08	0.02	SD	10	g/min	baseline	Exact	Supportive		Chan Table 1
CHA2013	CHA2013_SIE_vs_CTRL	All	Control	Carbohydrate oxidation	Baseline	Baseline		0.12	0.08	SD	10	g/min	baseline	Exact	Supportive		Chan Table 1
CHA2013	CHA2013_SIE_vs_CTRL	All	SIE	Carbohydrate oxidation	Baseline	Baseline		0.1	0.06	SD	10	g/min	baseline	Exact	Supportive		Chan Table 1
CHA2013	CHA2013_SIE_vs_CTRL	All	Control	SBP	Baseline	Baseline		113	10	SD	10	mmHg	baseline	Exact	Supportive		Chan Table 1
CHA2013	CHA2013_SIE_vs_CTRL	All	SIE	SBP	Baseline	Baseline		114	11	SD	10	mmHg	baseline	Exact	Supportive		Chan Table 1
CHA2013	CHA2013_SIE_vs_CTRL	All	Control	DBP	Baseline	Baseline		79	6	SD	10	mmHg	baseline	Exact	Supportive		Chan Table 1
CHA2013	CHA2013_SIE_vs_CTRL	All	SIE	DBP	Baseline	Baseline		75	6	SD	10	mmHg	baseline	Exact	Supportive		Chan Table 1
CHA2013	CHA2013_SIE_vs_CTRL	All	Control	SBP	120 min	>60 min	120	117	8	SD	10	mmHg	postexercise_timepoint	Exact	High		Chan abstract/text
CHA2013	CHA2013_SIE_vs_CTRL	All	SIE	SBP	120 min	>60 min	120	109	8	SD	10	mmHg	postexercise_timepoint	Exact	High		Chan abstract/text
CHA2013	CHA2013_SIE_vs_CTRL	All	Control	DBP	120 min	>60 min	120	84	6	SD	10	mmHg	postexercise_timepoint	Exact	High		Chan abstract/text
CHA2013	CHA2013_SIE_vs_CTRL	All	SIE	DBP	120 min	>60 min	120	77	5	SD	10	mmHg	postexercise_timepoint	Exact	High		Chan abstract/text
GRA2016	GRA2016_ILegs_vs_End	All	Endurance	Baseline MAP	Baseline MAP	Study-specific	0	103	5	SD	12	mmHg	baseline	Exact	High		Graham Table 1
GRA2016	GRA2016_ILegs_vs_End	All	IntervalsLegs	Baseline MAP	Baseline MAP	Study-specific	0	102	5	SD	12	mmHg	baseline	Exact	High		Graham Table 1
GRA2016	GRA2016_IArms_vs_End	All	IntervalsArms	Baseline MAP	Baseline MAP	Study-specific	0	100	4	SD	12	mmHg	baseline	Exact	High		Graham Table 1
GRA2016	GRA2016_ILegs_vs_End	All	Endurance	PEH amplitude	PEH amplitude	Study-specific		-17	12	SD	12	mmHg	response_parameter	Exact	Medium		Graham Table 1
GRA2016	GRA2016_ILegs_vs_End	All	IntervalsLegs	PEH amplitude	PEH amplitude	Study-specific		-22	9	SD	12	mmHg	response_parameter	Exact	Medium		Graham Table 1
GRA2016	GRA2016_IArms_vs_End	All	IntervalsArms	PEH amplitude	PEH amplitude	Study-specific		-14	16	SD	12	mmHg	response_parameter	Exact	Medium		Graham Table 1
GRA2016	GRA2016_ILegs_vs_End	All	Endurance	PEH duration	PEH duration	Study-specific		1:11	1:43	SD	12	h:min	response_parameter	Exact	Medium		Graham Table 1
GRA2016	GRA2016_ILegs_vs_End	All	IntervalsLegs	PEH duration	PEH duration	Study-specific		1:53	0:58	SD	12	h:min	response_parameter	Exact	Medium		Graham Table 1
GRA2016	GRA2016_IArms_vs_End	All	IntervalsArms	PEH duration	PEH duration	Study-specific		1:37	1:39	SD	12	h:min	response_parameter	Exact	Medium		Graham Table 1
GRA2016	GRA2016_ILegs_vs_End	All	Endurance	PEH AUC	PEH AUC	Study-specific		3897	2757	SD	12	mmHg·min	AUC	Exact	High		Graham Table 1
GRA2016	GRA2016_ILegs_vs_End	All	IntervalsLegs	PEH AUC	PEH AUC	Study-specific		7540	3853	SD	12	mmHg·min	AUC	Exact	High		Graham Table 1
GRA2016	GRA2016_IArms_vs_End	All	IntervalsArms	PEH AUC	PEH AUC	Study-specific		6420	3947	SD	12	mmHg·min	AUC	Exact	High		Graham Table 1
GRA2016	GRA2016_ILegs_vs_End	All	Endurance	Hypovolemia peak amplitude	Hypovolemia peak amplitude	Study-specific		12	6	SD	12	%	response_parameter	Exact	Medium		Graham Table 1
GRA2016	GRA2016_ILegs_vs_End	All	IntervalsLegs	Hypovolemia peak amplitude	Hypovolemia peak amplitude	Study-specific		18	3	SD	12	%	response_parameter	Exact	Medium		Graham Table 1
GRA2016	GRA2016_IArms_vs_End	All	IntervalsArms	Hypovolemia peak amplitude	Hypovolemia peak amplitude	Study-specific		21	6	SD	12	%	response_parameter	Exact	Medium		Graham Table 1
GRA2016	GRA2016_ILegs_vs_End	All	Endurance	Hypovolemia AUC	Hypovolemia AUC	Study-specific		251	175	SD	12	%·min	AUC	Exact	Medium		Graham Table 1
GRA2016	GRA2016_ILegs_vs_End	All	IntervalsLegs	Hypovolemia AUC	Hypovolemia AUC	Study-specific		789	268	SD	12	%·min	AUC	Exact	Medium		Graham Table 1
GRA2016	GRA2016_IArms_vs_End	All	IntervalsArms	Hypovolemia AUC	Hypovolemia AUC	Study-specific		692	284	SD	12	%·min	AUC	Exact	Medium		Graham Table 1
GRA2016	GRA2016_ILegs_vs_End	All	Endurance	MAP change from baseline	22 h	24 h-ish	1320	-8	8	SD	12	mmHg	change_from_baseline	Exact	High		Graham text/discussion
GRA2016	GRA2016_ILegs_vs_End	All	IntervalsLegs	MAP change from baseline	22 h	24 h-ish	1320	0	7	SD	12	mmHg	change_from_baseline	Exact	High		Graham text/discussion
GRA2016	GRA2016_IArms_vs_End	All	IntervalsArms	MAP change from baseline	22 h	24 h-ish	1320	-4	8	SD	12	mmHg	change_from_baseline	Exact	High		Graham text/discussion
STU2012	STU2012_4W_vs_1W	All	1W	SBP	Immediate (R2)	Immediate	2	156	0.5	SEM	9	mmHg	postexercise_timepoint	Exact	Low	Text states elevated immediately after both 1W and 4W to 156 ± 0.5 mmHg	Stuckey text
STU2012	STU2012_4W_vs_1W	All	1W	SBP	R15	10-60 min	15	123	3	SEM	9	mmHg	postexercise_timepoint	Exact	Low	Text states returned to resting values by 15 min post-exercise (123 ± 3 mmHg)	Stuckey text
STU2012	STU2012_4W_vs_1W	All	4W	SBP	Immediate (R2)	Immediate	2	156	0.5	SEM	9	mmHg	postexercise_timepoint	Exact	Low	Text states elevated immediately after both 1W and 4W to 156 ± 0.5 mmHg	Stuckey text
STU2012	STU2012_4W_vs_1W	All	4W	SBP	R15	10-60 min	15	123	3	SEM	9	mmHg	postexercise_timepoint	Exact	Low	Text states returned to resting values by 15 min post-exercise (123 ± 3 mmHg)	Stuckey text
STU2012	STU2012_4W_vs_1W	All	Combined/Rest	SBP	Resting	Baseline	0	121	2	SEM	9	mmHg	baseline	Exact	Supportive		Stuckey text
STU2012	STU2012_4W_vs_1W	All	Combined/Rest	DBP	Resting (4W text citation)	Baseline	0	67	2	SEM	9	mmHg	baseline	Exact	Supportive		Stuckey text
STU2012	STU2012_4W_vs_1W	All	1W	DBP	Immediate (R2)	Immediate	2	72	3	SEM	9	mmHg	postexercise_timepoint	Exact	Low		Stuckey text
STU2012	STU2012_4W_vs_1W	All	4W	DBP	Immediate (R2)	Immediate	2	73	2	SEM	9	mmHg	postexercise_timepoint	Exact	Low		Stuckey text
STU2012	STU2012_4W_vs_1W	All	4W	DBP	R15	10-60 min	15	63	1	SEM	9	mmHg	postexercise_timepoint	Exact	Low	4W only text-reported	Stuckey text
STU2012	STU2012_4W_vs_1W	All	4W	DBP	R30	10-60 min	30	61	1	SEM	9	mmHg	postexercise_timepoint	Exact	Low	4W only text-reported	Stuckey text
STU2012	STU2012_4W_vs_1W	All	4W	DBP	R45	10-60 min	45	64	1	SEM	9	mmHg	postexercise_timepoint	Exact	Low	4W only text-reported	Stuckey text
KET2022_OPT	KET2022_R3_vs_R1	All	R1	pSBP	Pre	Baseline	0	118	11	SD	30	mmHg	baseline	Exact	High		Ketelhut Optimizing Table 2
KET2022_OPT	KET2022_R3_vs_R1	All	R1	pSBP	5 min	0-45 min	5	123	10	SD	30	mmHg	postexercise_timepoint	Exact	High		Ketelhut Optimizing Table 2
KET2022_OPT	KET2022_R3_vs_R1	All	R1	pSBP	15 min	0-45 min	15	119	11	SD	30	mmHg	postexercise_timepoint	Exact	High		Ketelhut Optimizing Table 2
KET2022_OPT	KET2022_R3_vs_R1	All	R1	pSBP	30 min	0-45 min	30	119	12	SD	30	mmHg	postexercise_timepoint	Exact	High		Ketelhut Optimizing Table 2
KET2022_OPT	KET2022_R3_vs_R1	All	R1	pSBP	45 min	0-45 min	45	117	11	SD	30	mmHg	postexercise_timepoint	Exact	High		Ketelhut Optimizing Table 2
KET2022_OPT	KET2022_R3_vs_R1	All	R3	pSBP	Pre	Baseline	0	121	9	SD	30	mmHg	baseline	Exact	High		Ketelhut Optimizing Table 2
KET2022_OPT	KET2022_R3_vs_R1	All	R3	pSBP	5 min	0-45 min	5	121	10	SD	30	mmHg	postexercise_timepoint	Exact	High		Ketelhut Optimizing Table 2
KET2022_OPT	KET2022_R3_vs_R1	All	R3	pSBP	15 min	0-45 min	15	115	9	SD	30	mmHg	postexercise_timepoint	Exact	High		Ketelhut Optimizing Table 2
KET2022_OPT	KET2022_R3_vs_R1	All	R3	pSBP	30 min	0-45 min	30	113	8	SD	30	mmHg	postexercise_timepoint	Exact	High		Ketelhut Optimizing Table 2
KET2022_OPT	KET2022_R3_vs_R1	All	R3	pSBP	45 min	0-45 min	45	110	8	SD	30	mmHg	postexercise_timepoint	Exact	High		Ketelhut Optimizing Table 2
KET2022_OPT	KET2022_R3_vs_R1	All	R1	pDBP	Pre	Baseline	0	70	8	SD	30	mmHg	baseline	Exact	High		Ketelhut Optimizing Table 2
KET2022_OPT	KET2022_R3_vs_R1	All	R1	pDBP	5 min	0-45 min	5	77	8	SD	30	mmHg	postexercise_timepoint	Exact	High		Ketelhut Optimizing Table 2
KET2022_OPT	KET2022_R3_vs_R1	All	R1	pDBP	15 min	0-45 min	15	74	9	SD	30	mmHg	postexercise_timepoint	Exact	High		Ketelhut Optimizing Table 2
KET2022_OPT	KET2022_R3_vs_R1	All	R1	pDBP	30 min	0-45 min	30	71	9	SD	30	mmHg	postexercise_timepoint	Exact	High		Ketelhut Optimizing Table 2
KET2022_OPT	KET2022_R3_vs_R1	All	R1	pDBP	45 min	0-45 min	45	70	9	SD	30	mmHg	postexercise_timepoint	Exact	High		Ketelhut Optimizing Table 2
KET2022_OPT	KET2022_R3_vs_R1	All	R3	pDBP	Pre	Baseline	0	73	8	SD	30	mmHg	baseline	Exact	High		Ketelhut Optimizing Table 2
KET2022_OPT	KET2022_R3_vs_R1	All	R3	pDBP	5 min	0-45 min	5	75	7	SD	30	mmHg	postexercise_timepoint	Exact	High		Ketelhut Optimizing Table 2
KET2022_OPT	KET2022_R3_vs_R1	All	R3	pDBP	15 min	0-45 min	15	72	8	SD	30	mmHg	postexercise_timepoint	Exact	High		Ketelhut Optimizing Table 2
KET2022_OPT	KET2022_R3_vs_R1	All	R3	pDBP	30 min	0-45 min	30	68	7	SD	30	mmHg	postexercise_timepoint	Exact	High		Ketelhut Optimizing Table 2
KET2022_OPT	KET2022_R3_vs_R1	All	R3	pDBP	45 min	0-45 min	45	69	8	SD	30	mmHg	postexercise_timepoint	Exact	High		Ketelhut Optimizing Table 2
KET2022_OPT	KET2022_R3_vs_R1	All	R1	cSBP	Pre	Baseline	0	108	12	SD	30	mmHg	baseline	Exact	High		Ketelhut Optimizing Table 2
KET2022_OPT	KET2022_R3_vs_R1	All	R1	cSBP	5 min	0-45 min	5	116	10	SD	30	mmHg	postexercise_timepoint	Exact	High		Ketelhut Optimizing Table 2
KET2022_OPT	KET2022_R3_vs_R1	All	R1	cSBP	15 min	0-45 min	15	113	10	SD	30	mmHg	postexercise_timepoint	Exact	High		Ketelhut Optimizing Table 2
KET2022_OPT	KET2022_R3_vs_R1	All	R1	cSBP	30 min	0-45 min	30	111	11	SD	30	mmHg	postexercise_timepoint	Exact	High		Ketelhut Optimizing Table 2
KET2022_OPT	KET2022_R3_vs_R1	All	R1	cSBP	45 min	0-45 min	45	108	11	SD	30	mmHg	postexercise_timepoint	Exact	High		Ketelhut Optimizing Table 2
KET2022_OPT	KET2022_R3_vs_R1	All	R3	cSBP	Pre	Baseline	0	111	9	SD	30	mmHg	baseline	Exact	High		Ketelhut Optimizing Table 2
KET2022_OPT	KET2022_R3_vs_R1	All	R3	cSBP	5 min	0-45 min	5	115	11	SD	30	mmHg	postexercise_timepoint	Exact	High		Ketelhut Optimizing Table 2
KET2022_OPT	KET2022_R3_vs_R1	All	R3	cSBP	15 min	0-45 min	15	110	9	SD	30	mmHg	postexercise_timepoint	Exact	High		Ketelhut Optimizing Table 2
KET2022_OPT	KET2022_R3_vs_R1	All	R3	cSBP	30 min	0-45 min	30	107	8	SD	30	mmHg	postexercise_timepoint	Exact	High		Ketelhut Optimizing Table 2
KET2022_OPT	KET2022_R3_vs_R1	All	R3	cSBP	45 min	0-45 min	45	105	8	SD	30	mmHg	postexercise_timepoint	Exact	High		Ketelhut Optimizing Table 2
KET2022_OPT	KET2022_R3_vs_R1	All	R1	cDBP	Pre	Baseline	0	71	8	SD	30	mmHg	baseline	Exact	High		Ketelhut Optimizing Table 2
KET2022_OPT	KET2022_R3_vs_R1	All	R1	cDBP	5 min	0-45 min	5	78	9	SD	30	mmHg	postexercise_timepoint	Exact	High		Ketelhut Optimizing Table 2
KET2022_OPT	KET2022_R3_vs_R1	All	R1	cDBP	15 min	0-45 min	15	76	10	SD	30	mmHg	postexercise_timepoint	Exact	High		Ketelhut Optimizing Table 2
KET2022_OPT	KET2022_R3_vs_R1	All	R1	cDBP	30 min	0-45 min	30	72	9	SD	30	mmHg	postexercise_timepoint	Exact	High		Ketelhut Optimizing Table 2
KET2022_OPT	KET2022_R3_vs_R1	All	R1	cDBP	45 min	0-45 min	45	71	8	SD	30	mmHg	postexercise_timepoint	Exact	High		Ketelhut Optimizing Table 2
KET2022_OPT	KET2022_R3_vs_R1	All	R3	cDBP	Pre	Baseline	0	74	8	SD	30	mmHg	baseline	Exact	High		Ketelhut Optimizing Table 2
KET2022_OPT	KET2022_R3_vs_R1	All	R3	cDBP	5 min	0-45 min	5	76	8	SD	30	mmHg	postexercise_timepoint	Exact	High		Ketelhut Optimizing Table 2
KET2022_OPT	KET2022_R3_vs_R1	All	R3	cDBP	15 min	0-45 min	15	73	8	SD	30	mmHg	postexercise_timepoint	Exact	High		Ketelhut Optimizing Table 2
KET2022_OPT	KET2022_R3_vs_R1	All	R3	cDBP	30 min	0-45 min	30	69	8	SD	30	mmHg	postexercise_timepoint	Exact	High		Ketelhut Optimizing Table 2
KET2022_OPT	KET2022_R3_vs_R1	All	R3	cDBP	45 min	0-45 min	45	70	8	SD	30	mmHg	postexercise_timepoint	Exact	High		Ketelhut Optimizing Table 2
KET2022_OPT	KET2022_R3_vs_R1	All	R1	HR	Pre	Baseline	0	59	9	SD	30	min^-1	baseline	Exact	High		Ketelhut Optimizing Table 2
KET2022_OPT	KET2022_R3_vs_R1	All	R1	HR	5 min	0-45 min	5	82	10	SD	30	min^-1	postexercise_timepoint	Exact	High		Ketelhut Optimizing Table 2
KET2022_OPT	KET2022_R3_vs_R1	All	R1	HR	15 min	0-45 min	15	76	10	SD	30	min^-1	postexercise_timepoint	Exact	High		Ketelhut Optimizing Table 2
KET2022_OPT	KET2022_R3_vs_R1	All	R1	HR	30 min	0-45 min	30	67	9	SD	30	min^-1	postexercise_timepoint	Exact	High		Ketelhut Optimizing Table 2
KET2022_OPT	KET2022_R3_vs_R1	All	R1	HR	45 min	0-45 min	45	65	10	SD	30	min^-1	postexercise_timepoint	Exact	High		Ketelhut Optimizing Table 2
KET2022_OPT	KET2022_R3_vs_R1	All	R3	HR	Pre	Baseline	0	60	8	SD	30	min^-1	baseline	Exact	High		Ketelhut Optimizing Table 2
KET2022_OPT	KET2022_R3_vs_R1	All	R3	HR	5 min	0-45 min	5	81	12	SD	30	min^-1	postexercise_timepoint	Exact	High		Ketelhut Optimizing Table 2
KET2022_OPT	KET2022_R3_vs_R1	All	R3	HR	15 min	0-45 min	15	74	11	SD	30	min^-1	postexercise_timepoint	Exact	High		Ketelhut Optimizing Table 2
KET2022_OPT	KET2022_R3_vs_R1	All	R3	HR	30 min	0-45 min	30	69	9	SD	30	min^-1	postexercise_timepoint	Exact	High		Ketelhut Optimizing Table 2
KET2022_OPT	KET2022_R3_vs_R1	All	R3	HR	45 min	0-45 min	45	67	9	SD	30	min^-1	postexercise_timepoint	Exact	High		Ketelhut Optimizing Table 2
KET2022_OPT	KET2022_R3_vs_R1	All	R1	SV	Pre	Baseline	0	91.2	18.2	SD	30	mL	baseline	Exact	High		Ketelhut Optimizing Table 2
KET2022_OPT	KET2022_R3_vs_R1	All	R1	SV	5 min	0-45 min	5	67.2	12.8	SD	30	mL	postexercise_timepoint	Exact	High		Ketelhut Optimizing Table 2
KET2022_OPT	KET2022_R3_vs_R1	All	R1	SV	15 min	0-45 min	15	75.5	15.7	SD	30	mL	postexercise_timepoint	Exact	High		Ketelhut Optimizing Table 2
KET2022_OPT	KET2022_R3_vs_R1	All	R1	SV	30 min	0-45 min	30	82.4	16.4	SD	30	mL	postexercise_timepoint	Exact	High		Ketelhut Optimizing Table 2
KET2022_OPT	KET2022_R3_vs_R1	All	R1	SV	45 min	0-45 min	45	82	18.7	SD	30	mL	postexercise_timepoint	Exact	High		Ketelhut Optimizing Table 2
KET2022_OPT	KET2022_R3_vs_R1	All	R3	SV	Pre	Baseline	0	94.9	17	SD	30	mL	baseline	Exact	High		Ketelhut Optimizing Table 2
KET2022_OPT	KET2022_R3_vs_R1	All	R3	SV	5 min	0-45 min	5	69.5	16.2	SD	30	mL	postexercise_timepoint	Exact	High		Ketelhut Optimizing Table 2
KET2022_OPT	KET2022_R3_vs_R1	All	R3	SV	15 min	0-45 min	15	71.9	14.1	SD	30	mL	postexercise_timepoint	Exact	High		Ketelhut Optimizing Table 2
KET2022_OPT	KET2022_R3_vs_R1	All	R3	SV	30 min	0-45 min	30	89.8	17.4	SD	30	mL	postexercise_timepoint	Exact	High		Ketelhut Optimizing Table 2
KET2022_OPT	KET2022_R3_vs_R1	All	R3	SV	45 min	0-45 min	45	83.6	19.4	SD	30	mL	postexercise_timepoint	Exact	High		Ketelhut Optimizing Table 2
KET2022_OPT	KET2022_R3_vs_R1	All	R1	PWV	Pre	Baseline	0	5.47	0.78	SD	30	m/s	baseline	Exact	High		Ketelhut Optimizing Table 2
KET2022_OPT	KET2022_R3_vs_R1	All	R1	PWV	5 min	0-45 min	5	5.82	0.67	SD	30	m/s	postexercise_timepoint	Exact	High		Ketelhut Optimizing Table 2
KET2022_OPT	KET2022_R3_vs_R1	All	R1	PWV	15 min	0-45 min	15	5.75	0.66	SD	30	m/s	postexercise_timepoint	Exact	High		Ketelhut Optimizing Table 2
KET2022_OPT	KET2022_R3_vs_R1	All	R1	PWV	30 min	0-45 min	30	5.67	0.73	SD	30	m/s	postexercise_timepoint	Exact	High		Ketelhut Optimizing Table 2
KET2022_OPT	KET2022_R3_vs_R1	All	R1	PWV	45 min	0-45 min	45	5.54	0.77	SD	30	m/s	postexercise_timepoint	Exact	High		Ketelhut Optimizing Table 2
KET2022_OPT	KET2022_R3_vs_R1	All	R3	PWV	Pre	Baseline	0	5.59	0.71	SD	30	m/s	baseline	Exact	High		Ketelhut Optimizing Table 2
KET2022_OPT	KET2022_R3_vs_R1	All	R3	PWV	5 min	0-45 min	5	5.79	0.71	SD	30	m/s	postexercise_timepoint	Exact	High		Ketelhut Optimizing Table 2
KET2022_OPT	KET2022_R3_vs_R1	All	R3	PWV	15 min	0-45 min	15	5.63	0.62	SD	30	m/s	postexercise_timepoint	Exact	High		Ketelhut Optimizing Table 2
KET2022_OPT	KET2022_R3_vs_R1	All	R3	PWV	30 min	0-45 min	30	5.56	0.68	SD	30	m/s	postexercise_timepoint	Exact	High		Ketelhut Optimizing Table 2
KET2022_OPT	KET2022_R3_vs_R1	All	R3	PWV	45 min	0-45 min	45	5.47	0.64	SD	30	m/s	postexercise_timepoint	Exact	High		Ketelhut Optimizing Table 2
KET2023_AGE	KET2023_SIT3_vs_SIT1_Older	Older	SIT1	pSBP	rest	Baseline	0	120	12	SD	12	mmHg	baseline	Exact	High		Ketelhut Comparing Table 2
KET2023_AGE	KET2023_SIT3_vs_SIT1_Older	Older	SIT1	pSBP	5 min	0-45 min	5	121	10	SD	12	mmHg	postexercise_timepoint	Exact	High		Ketelhut Comparing Table 2
KET2023_AGE	KET2023_SIT3_vs_SIT1_Older	Older	SIT1	pSBP	15 min	0-45 min	15	119	10	SD	12	mmHg	postexercise_timepoint	Exact	High		Ketelhut Comparing Table 2
KET2023_AGE	KET2023_SIT3_vs_SIT1_Older	Older	SIT1	pSBP	30 min	0-45 min	30	120	12	SD	12	mmHg	postexercise_timepoint	Exact	High		Ketelhut Comparing Table 2
KET2023_AGE	KET2023_SIT3_vs_SIT1_Older	Older	SIT1	pSBP	45 min	0-45 min	45	119	13	SD	12	mmHg	postexercise_timepoint	Exact	High		Ketelhut Comparing Table 2
KET2023_AGE	KET2023_SIT3_vs_SIT1_Young	Young	SIT1	pSBP	rest	Baseline	0	119	13	SD	12	mmHg	baseline	Exact	High		Ketelhut Comparing Table 2
KET2023_AGE	KET2023_SIT3_vs_SIT1_Young	Young	SIT1	pSBP	5 min	0-45 min	5	123	12	SD	12	mmHg	postexercise_timepoint	Exact	High		Ketelhut Comparing Table 2
KET2023_AGE	KET2023_SIT3_vs_SIT1_Young	Young	SIT1	pSBP	15 min	0-45 min	15	119	12	SD	12	mmHg	postexercise_timepoint	Exact	High		Ketelhut Comparing Table 2
KET2023_AGE	KET2023_SIT3_vs_SIT1_Young	Young	SIT1	pSBP	30 min	0-45 min	30	118	12	SD	12	mmHg	postexercise_timepoint	Exact	High		Ketelhut Comparing Table 2
KET2023_AGE	KET2023_SIT3_vs_SIT1_Young	Young	SIT1	pSBP	45 min	0-45 min	45	115	11	SD	12	mmHg	postexercise_timepoint	Exact	High		Ketelhut Comparing Table 2
KET2023_AGE	KET2023_SIT3_vs_SIT1_Older	Older	SIT1	pDBP	rest	Baseline	0	78	8	SD	12	mmHg	baseline	Exact	High		Ketelhut Comparing Table 2
KET2023_AGE	KET2023_SIT3_vs_SIT1_Older	Older	SIT1	pDBP	5 min	0-45 min	5	81	7	SD	12	mmHg	postexercise_timepoint	Exact	High		Ketelhut Comparing Table 2
KET2023_AGE	KET2023_SIT3_vs_SIT1_Older	Older	SIT1	pDBP	15 min	0-45 min	15	80	7	SD	12	mmHg	postexercise_timepoint	Exact	High		Ketelhut Comparing Table 2
KET2023_AGE	KET2023_SIT3_vs_SIT1_Older	Older	SIT1	pDBP	30 min	0-45 min	30	78	6	SD	12	mmHg	postexercise_timepoint	Exact	High		Ketelhut Comparing Table 2
KET2023_AGE	KET2023_SIT3_vs_SIT1_Older	Older	SIT1	pDBP	45 min	0-45 min	45	77	6	SD	12	mmHg	postexercise_timepoint	Exact	High		Ketelhut Comparing Table 2
KET2023_AGE	KET2023_SIT3_vs_SIT1_Young	Young	SIT1	pDBP	rest	Baseline	0	69	8	SD	12	mmHg	baseline	Exact	High		Ketelhut Comparing Table 2
KET2023_AGE	KET2023_SIT3_vs_SIT1_Young	Young	SIT1	pDBP	5 min	0-45 min	5	75	11	SD	12	mmHg	postexercise_timepoint	Exact	High		Ketelhut Comparing Table 2
KET2023_AGE	KET2023_SIT3_vs_SIT1_Young	Young	SIT1	pDBP	15 min	0-45 min	15	72	10	SD	12	mmHg	postexercise_timepoint	Exact	High		Ketelhut Comparing Table 2
KET2023_AGE	KET2023_SIT3_vs_SIT1_Young	Young	SIT1	pDBP	30 min	0-45 min	30	69	11	SD	12	mmHg	postexercise_timepoint	Exact	High		Ketelhut Comparing Table 2
KET2023_AGE	KET2023_SIT3_vs_SIT1_Young	Young	SIT1	pDBP	45 min	0-45 min	45	66	9	SD	12	mmHg	postexercise_timepoint	Exact	High		Ketelhut Comparing Table 2
KET2023_AGE	KET2023_SIT3_vs_SIT1_Older	Older	SIT1	cSBP	rest	Baseline	0	112	11	SD	12	mmHg	baseline	Exact	High		Ketelhut Comparing Table 2
KET2023_AGE	KET2023_SIT3_vs_SIT1_Older	Older	SIT1	cSBP	5 min	0-45 min	5	117	10	SD	12	mmHg	postexercise_timepoint	Exact	High		Ketelhut Comparing Table 2
KET2023_AGE	KET2023_SIT3_vs_SIT1_Older	Older	SIT1	cSBP	15 min	0-45 min	15	115	10	SD	12	mmHg	postexercise_timepoint	Exact	High		Ketelhut Comparing Table 2
KET2023_AGE	KET2023_SIT3_vs_SIT1_Older	Older	SIT1	cSBP	30 min	0-45 min	30	115	13	SD	12	mmHg	postexercise_timepoint	Exact	High		Ketelhut Comparing Table 2
KET2023_AGE	KET2023_SIT3_vs_SIT1_Older	Older	SIT1	cSBP	45 min	0-45 min	45	114	12	SD	12	mmHg	postexercise_timepoint	Exact	High		Ketelhut Comparing Table 2
KET2023_AGE	KET2023_SIT3_vs_SIT1_Young	Young	SIT1	cSBP	rest	Baseline	0	107	14	SD	12	mmHg	baseline	Exact	High		Ketelhut Comparing Table 2
KET2023_AGE	KET2023_SIT3_vs_SIT1_Young	Young	SIT1	cSBP	5 min	0-45 min	5	116	12	SD	12	mmHg	postexercise_timepoint	Exact	High		Ketelhut Comparing Table 2
KET2023_AGE	KET2023_SIT3_vs_SIT1_Young	Young	SIT1	cSBP	15 min	0-45 min	15	114	11	SD	12	mmHg	postexercise_timepoint	Exact	High		Ketelhut Comparing Table 2
KET2023_AGE	KET2023_SIT3_vs_SIT1_Young	Young	SIT1	cSBP	30 min	0-45 min	30	111	10	SD	12	mmHg	postexercise_timepoint	Exact	High		Ketelhut Comparing Table 2
KET2023_AGE	KET2023_SIT3_vs_SIT1_Young	Young	SIT1	cSBP	45 min	0-45 min	45	105	11	SD	12	mmHg	postexercise_timepoint	Exact	High		Ketelhut Comparing Table 2
KET2023_AGE	KET2023_SIT3_vs_SIT1_Older	Older	SIT1	cDBP	rest	Baseline	0	78	7	SD	12	mmHg	baseline	Exact	High		Ketelhut Comparing Table 2
KET2023_AGE	KET2023_SIT3_vs_SIT1_Older	Older	SIT1	cDBP	5 min	0-45 min	5	82	8	SD	12	mmHg	postexercise_timepoint	Exact	High		Ketelhut Comparing Table 2
KET2023_AGE	KET2023_SIT3_vs_SIT1_Older	Older	SIT1	cDBP	15 min	0-45 min	15	81	8	SD	12	mmHg	postexercise_timepoint	Exact	High		Ketelhut Comparing Table 2
KET2023_AGE	KET2023_SIT3_vs_SIT1_Older	Older	SIT1	cDBP	30 min	0-45 min	30	78	6	SD	12	mmHg	postexercise_timepoint	Exact	High		Ketelhut Comparing Table 2
KET2023_AGE	KET2023_SIT3_vs_SIT1_Older	Older	SIT1	cDBP	45 min	0-45 min	45	77	7	SD	12	mmHg	postexercise_timepoint	Exact	High		Ketelhut Comparing Table 2
KET2023_AGE	KET2023_SIT3_vs_SIT1_Young	Young	SIT1	cDBP	rest	Baseline	0	70	8	SD	12	mmHg	baseline	Exact	High		Ketelhut Comparing Table 2
KET2023_AGE	KET2023_SIT3_vs_SIT1_Young	Young	SIT1	cDBP	5 min	0-45 min	5	76	11	SD	12	mmHg	postexercise_timepoint	Exact	High		Ketelhut Comparing Table 2
KET2023_AGE	KET2023_SIT3_vs_SIT1_Young	Young	SIT1	cDBP	15 min	0-45 min	15	73	11	SD	12	mmHg	postexercise_timepoint	Exact	High		Ketelhut Comparing Table 2
KET2023_AGE	KET2023_SIT3_vs_SIT1_Young	Young	SIT1	cDBP	30 min	0-45 min	30	69	11	SD	12	mmHg	postexercise_timepoint	Exact	High		Ketelhut Comparing Table 2
KET2023_AGE	KET2023_SIT3_vs_SIT1_Young	Young	SIT1	cDBP	45 min	0-45 min	45	68	9	SD	12	mmHg	postexercise_timepoint	Exact	High		Ketelhut Comparing Table 2
KET2023_AGE	KET2023_SIT3_vs_SIT1_Older	Older	SIT1	PWV	rest	Baseline	0	7.1	0.9	SD	12	m/s	baseline	Exact	High		Ketelhut Comparing Table 2
KET2023_AGE	KET2023_SIT3_vs_SIT1_Older	Older	SIT1	PWV	5 min	0-45 min	5	7.2	0.9	SD	12	m/s	postexercise_timepoint	Exact	High		Ketelhut Comparing Table 2
KET2023_AGE	KET2023_SIT3_vs_SIT1_Older	Older	SIT1	PWV	15 min	0-45 min	15	7.2	0.8	SD	12	m/s	postexercise_timepoint	Exact	High		Ketelhut Comparing Table 2
KET2023_AGE	KET2023_SIT3_vs_SIT1_Older	Older	SIT1	PWV	30 min	0-45 min	30	7.2	0.8	SD	12	m/s	postexercise_timepoint	Exact	High		Ketelhut Comparing Table 2
KET2023_AGE	KET2023_SIT3_vs_SIT1_Older	Older	SIT1	PWV	45 min	0-45 min	45	7.1	0.9	SD	12	m/s	postexercise_timepoint	Exact	High		Ketelhut Comparing Table 2
KET2023_AGE	KET2023_SIT3_vs_SIT1_Young	Young	SIT1	PWV	rest	Baseline	0	5.1	0.5	SD	12	m/s	baseline	Exact	High		Ketelhut Comparing Table 2
KET2023_AGE	KET2023_SIT3_vs_SIT1_Young	Young	SIT1	PWV	5 min	0-45 min	5	5.4	0.5	SD	12	m/s	postexercise_timepoint	Exact	High		Ketelhut Comparing Table 2
KET2023_AGE	KET2023_SIT3_vs_SIT1_Young	Young	SIT1	PWV	15 min	0-45 min	15	5.3	0.4	SD	12	m/s	postexercise_timepoint	Exact	High		Ketelhut Comparing Table 2
KET2023_AGE	KET2023_SIT3_vs_SIT1_Young	Young	SIT1	PWV	30 min	0-45 min	30	5.3	0.4	SD	12	m/s	postexercise_timepoint	Exact	High		Ketelhut Comparing Table 2
KET2023_AGE	KET2023_SIT3_vs_SIT1_Young	Young	SIT1	PWV	45 min	0-45 min	45	5.1	0.4	SD	12	m/s	postexercise_timepoint	Exact	High		Ketelhut Comparing Table 2
KET2023_AGE	KET2023_SIT3_vs_SIT1_Older	Older	SIT1	HR	rest	Baseline	0	61	8	SD	12	min^-1	baseline	Exact	High		Ketelhut Comparing Table 2
KET2023_AGE	KET2023_SIT3_vs_SIT1_Older	Older	SIT1	HR	5 min	0-45 min	5	78	8	SD	12	min^-1	postexercise_timepoint	Exact	High		Ketelhut Comparing Table 2
KET2023_AGE	KET2023_SIT3_vs_SIT1_Older	Older	SIT1	HR	15 min	0-45 min	15	75	8	SD	12	min^-1	postexercise_timepoint	Exact	High		Ketelhut Comparing Table 2
KET2023_AGE	KET2023_SIT3_vs_SIT1_Older	Older	SIT1	HR	30 min	0-45 min	30	65	5	SD	12	min^-1	postexercise_timepoint	Exact	High		Ketelhut Comparing Table 2
KET2023_AGE	KET2023_SIT3_vs_SIT1_Older	Older	SIT1	HR	45 min	0-45 min	45	63	6	SD	12	min^-1	postexercise_timepoint	Exact	High		Ketelhut Comparing Table 2
KET2023_AGE	KET2023_SIT3_vs_SIT1_Young	Young	SIT1	HR	rest	Baseline	0	57	11	SD	12	min^-1	baseline	Exact	High		Ketelhut Comparing Table 2
KET2023_AGE	KET2023_SIT3_vs_SIT1_Young	Young	SIT1	HR	5 min	0-45 min	5	82	12	SD	12	min^-1	postexercise_timepoint	Exact	High		Ketelhut Comparing Table 2
KET2023_AGE	KET2023_SIT3_vs_SIT1_Young	Young	SIT1	HR	15 min	0-45 min	15	76	12	SD	12	min^-1	postexercise_timepoint	Exact	High		Ketelhut Comparing Table 2
KET2023_AGE	KET2023_SIT3_vs_SIT1_Young	Young	SIT1	HR	30 min	0-45 min	30	68	13	SD	12	min^-1	postexercise_timepoint	Exact	High		Ketelhut Comparing Table 2
KET2023_AGE	KET2023_SIT3_vs_SIT1_Young	Young	SIT1	HR	45 min	0-45 min	45	64	12	SD	12	min^-1	postexercise_timepoint	Exact	High		Ketelhut Comparing Table 2
KET2023_AGE	KET2023_SIT3_vs_SIT1_Older	Older	SIT3	pSBP	rest	Baseline	0	124	7	SD	12	mmHg	baseline	Exact	High		Ketelhut Comparing Table 2
KET2023_AGE	KET2023_SIT3_vs_SIT1_Older	Older	SIT3	pSBP	5 min	0-45 min	5	124	10	SD	12	mmHg	postexercise_timepoint	Exact	High		Ketelhut Comparing Table 2
KET2023_AGE	KET2023_SIT3_vs_SIT1_Older	Older	SIT3	pSBP	15 min	0-45 min	15	116	8	SD	12	mmHg	postexercise_timepoint	Exact	High		Ketelhut Comparing Table 2
KET2023_AGE	KET2023_SIT3_vs_SIT1_Older	Older	SIT3	pSBP	30 min	0-45 min	30	116	8	SD	12	mmHg	postexercise_timepoint	Exact	High		Ketelhut Comparing Table 2
KET2023_AGE	KET2023_SIT3_vs_SIT1_Older	Older	SIT3	pSBP	45 min	0-45 min	45	111.5	8	SD	12	mmHg	postexercise_timepoint	Exact	High		Ketelhut Comparing Table 2
KET2023_AGE	KET2023_SIT3_vs_SIT1_Young	Young	SIT3	pSBP	rest	Baseline	0	121	12	SD	12	mmHg	baseline	Exact	High		Ketelhut Comparing Table 2
KET2023_AGE	KET2023_SIT3_vs_SIT1_Young	Young	SIT3	pSBP	5 min	0-45 min	5	122	10	SD	12	mmHg	postexercise_timepoint	Exact	High		Ketelhut Comparing Table 2
KET2023_AGE	KET2023_SIT3_vs_SIT1_Young	Young	SIT3	pSBP	15 min	0-45 min	15	116	10	SD	12	mmHg	postexercise_timepoint	Exact	High		Ketelhut Comparing Table 2
KET2023_AGE	KET2023_SIT3_vs_SIT1_Young	Young	SIT3	pSBP	30 min	0-45 min	30	114	8	SD	12	mmHg	postexercise_timepoint	Exact	High		Ketelhut Comparing Table 2
KET2023_AGE	KET2023_SIT3_vs_SIT1_Young	Young	SIT3	pSBP	45 min	0-45 min	45	110	10	SD	12	mmHg	postexercise_timepoint	Exact	High		Ketelhut Comparing Table 2
KET2023_AGE	KET2023_SIT3_vs_SIT1_Older	Older	SIT3	pDBP	rest	Baseline	0	79	6	SD	12	mmHg	baseline	Exact	High		Ketelhut Comparing Table 2
KET2023_AGE	KET2023_SIT3_vs_SIT1_Older	Older	SIT3	pDBP	5 min	0-45 min	5	82	7	SD	12	mmHg	postexercise_timepoint	Exact	High		Ketelhut Comparing Table 2
KET2023_AGE	KET2023_SIT3_vs_SIT1_Older	Older	SIT3	pDBP	15 min	0-45 min	15	79	5	SD	12	mmHg	postexercise_timepoint	Exact	High		Ketelhut Comparing Table 2
KET2023_AGE	KET2023_SIT3_vs_SIT1_Older	Older	SIT3	pDBP	30 min	0-45 min	30	75	6	SD	12	mmHg	postexercise_timepoint	Exact	High		Ketelhut Comparing Table 2
KET2023_AGE	KET2023_SIT3_vs_SIT1_Older	Older	SIT3	pDBP	45 min	0-45 min	45	76	7	SD	12	mmHg	postexercise_timepoint	Exact	High		Ketelhut Comparing Table 2
KET2023_AGE	KET2023_SIT3_vs_SIT1_Young	Young	SIT3	pDBP	rest	Baseline	0	70	9	SD	12	mmHg	baseline	Exact	High		Ketelhut Comparing Table 2
KET2023_AGE	KET2023_SIT3_vs_SIT1_Young	Young	SIT3	pDBP	5 min	0-45 min	5	73	7	SD	12	mmHg	postexercise_timepoint	Exact	High		Ketelhut Comparing Table 2
KET2023_AGE	KET2023_SIT3_vs_SIT1_Young	Young	SIT3	pDBP	15 min	0-45 min	15	71	8	SD	12	mmHg	postexercise_timepoint	Exact	High		Ketelhut Comparing Table 2
KET2023_AGE	KET2023_SIT3_vs_SIT1_Young	Young	SIT3	pDBP	30 min	0-45 min	30	67	8	SD	12	mmHg	postexercise_timepoint	Exact	High		Ketelhut Comparing Table 2
KET2023_AGE	KET2023_SIT3_vs_SIT1_Young	Young	SIT3	pDBP	45 min	0-45 min	45	67	10	SD	12	mmHg	postexercise_timepoint	Exact	High		Ketelhut Comparing Table 2
KET2023_AGE	KET2023_SIT3_vs_SIT1_Older	Older	SIT3	cSBP	rest	Baseline	0	116	7	SD	12	mmHg	baseline	Exact	High		Ketelhut Comparing Table 2
KET2023_AGE	KET2023_SIT3_vs_SIT1_Older	Older	SIT3	cSBP	5 min	0-45 min	5	119	10	SD	12	mmHg	postexercise_timepoint	Exact	High		Ketelhut Comparing Table 2
KET2023_AGE	KET2023_SIT3_vs_SIT1_Older	Older	SIT3	cSBP	15 min	0-45 min	15	113	9	SD	12	mmHg	postexercise_timepoint	Exact	High		Ketelhut Comparing Table 2
KET2023_AGE	KET2023_SIT3_vs_SIT1_Older	Older	SIT3	cSBP	30 min	0-45 min	30	110	9	SD	12	mmHg	postexercise_timepoint	Exact	High		Ketelhut Comparing Table 2
KET2023_AGE	KET2023_SIT3_vs_SIT1_Older	Older	SIT3	cSBP	45 min	0-45 min	45	107	7	SD	12	mmHg	postexercise_timepoint	Exact	High		Ketelhut Comparing Table 2
KET2023_AGE	KET2023_SIT3_vs_SIT1_Young	Young	SIT3	cSBP	rest	Baseline	0	110	10	SD	12	mmHg	baseline	Exact	High		Ketelhut Comparing Table 2
KET2023_AGE	KET2023_SIT3_vs_SIT1_Young	Young	SIT3	cSBP	5 min	0-45 min	5	118	9	SD	12	mmHg	postexercise_timepoint	Exact	High		Ketelhut Comparing Table 2
KET2023_AGE	KET2023_SIT3_vs_SIT1_Young	Young	SIT3	cSBP	15 min	0-45 min	15	110	9	SD	12	mmHg	postexercise_timepoint	Exact	High		Ketelhut Comparing Table 2
KET2023_AGE	KET2023_SIT3_vs_SIT1_Young	Young	SIT3	cSBP	30 min	0-45 min	30	107	7	SD	12	mmHg	postexercise_timepoint	Exact	High		Ketelhut Comparing Table 2
KET2023_AGE	KET2023_SIT3_vs_SIT1_Young	Young	SIT3	cSBP	45 min	0-45 min	45	104	9	SD	12	mmHg	postexercise_timepoint	Exact	High		Ketelhut Comparing Table 2
KET2023_AGE	KET2023_SIT3_vs_SIT1_Older	Older	SIT3	cDBP	rest	Baseline	0	80	6	SD	12	mmHg	baseline	Exact	High		Ketelhut Comparing Table 2
KET2023_AGE	KET2023_SIT3_vs_SIT1_Older	Older	SIT3	cDBP	5 min	0-45 min	5	83	7	SD	12	mmHg	postexercise_timepoint	Exact	High		Ketelhut Comparing Table 2
KET2023_AGE	KET2023_SIT3_vs_SIT1_Older	Older	SIT3	cDBP	15 min	0-45 min	15	80	5	SD	12	mmHg	postexercise_timepoint	Exact	High		Ketelhut Comparing Table 2
KET2023_AGE	KET2023_SIT3_vs_SIT1_Older	Older	SIT3	cDBP	30 min	0-45 min	30	75	6	SD	12	mmHg	postexercise_timepoint	Exact	High		Ketelhut Comparing Table 2
KET2023_AGE	KET2023_SIT3_vs_SIT1_Older	Older	SIT3	cDBP	45 min	0-45 min	45	76	7	SD	12	mmHg	postexercise_timepoint	Exact	High		Ketelhut Comparing Table 2
KET2023_AGE	KET2023_SIT3_vs_SIT1_Young	Young	SIT3	cDBP	rest	Baseline	0	71	9	SD	12	mmHg	baseline	Exact	High		Ketelhut Comparing Table 2
KET2023_AGE	KET2023_SIT3_vs_SIT1_Young	Young	SIT3	cDBP	5 min	0-45 min	5	74	8	SD	12	mmHg	postexercise_timepoint	Exact	High		Ketelhut Comparing Table 2
KET2023_AGE	KET2023_SIT3_vs_SIT1_Young	Young	SIT3	cDBP	15 min	0-45 min	15	72	8	SD	12	mmHg	postexercise_timepoint	Exact	High		Ketelhut Comparing Table 2
KET2023_AGE	KET2023_SIT3_vs_SIT1_Young	Young	SIT3	cDBP	30 min	0-45 min	30	68	8	SD	12	mmHg	postexercise_timepoint	Exact	High		Ketelhut Comparing Table 2
KET2023_AGE	KET2023_SIT3_vs_SIT1_Young	Young	SIT3	cDBP	45 min	0-45 min	45	69	10	SD	12	mmHg	postexercise_timepoint	Exact	High		Ketelhut Comparing Table 2
KET2023_AGE	KET2023_SIT3_vs_SIT1_Older	Older	SIT3	PWV	rest	Baseline	0	7.2	0.8	SD	12	m/s	baseline	Exact	High		Ketelhut Comparing Table 2
KET2023_AGE	KET2023_SIT3_vs_SIT1_Older	Older	SIT3	PWV	5 min	0-45 min	5	7.3	0.9	SD	12	m/s	postexercise_timepoint	Exact	High		Ketelhut Comparing Table 2
KET2023_AGE	KET2023_SIT3_vs_SIT1_Older	Older	SIT3	PWV	15 min	0-45 min	15	7.1	0.8	SD	12	m/s	postexercise_timepoint	Exact	High		Ketelhut Comparing Table 2
KET2023_AGE	KET2023_SIT3_vs_SIT1_Older	Older	SIT3	PWV	30 min	0-45 min	30	7	0.7	SD	12	m/s	postexercise_timepoint	Exact	High		Ketelhut Comparing Table 2
KET2023_AGE	KET2023_SIT3_vs_SIT1_Older	Older	SIT3	PWV	45 min	0-45 min	45	6.9	0.8	SD	12	m/s	postexercise_timepoint	Exact	High		Ketelhut Comparing Table 2
KET2023_AGE	KET2023_SIT3_vs_SIT1_Young	Young	SIT3	PWV	rest	Baseline	0	5.2	0.4	SD	12	m/s	baseline	Exact	High		Ketelhut Comparing Table 2
KET2023_AGE	KET2023_SIT3_vs_SIT1_Young	Young	SIT3	PWV	5 min	0-45 min	5	5.5	0.6	SD	12	m/s	postexercise_timepoint	Exact	High		Ketelhut Comparing Table 2
KET2023_AGE	KET2023_SIT3_vs_SIT1_Young	Young	SIT3	PWV	15 min	0-45 min	15	5.3	0.4	SD	12	m/s	postexercise_timepoint	Exact	High		Ketelhut Comparing Table 2
KET2023_AGE	KET2023_SIT3_vs_SIT1_Young	Young	SIT3	PWV	30 min	0-45 min	30	5.2	0.4	SD	12	m/s	postexercise_timepoint	Exact	High		Ketelhut Comparing Table 2
KET2023_AGE	KET2023_SIT3_vs_SIT1_Young	Young	SIT3	PWV	45 min	0-45 min	45	5.1	0.4	SD	12	m/s	postexercise_timepoint	Exact	High		Ketelhut Comparing Table 2
KET2023_AGE	KET2023_SIT3_vs_SIT1_Older	Older	SIT3	HR	rest	Baseline	0	62	8	SD	12	min^-1	baseline	Exact	High		Ketelhut Comparing Table 2
KET2023_AGE	KET2023_SIT3_vs_SIT1_Older	Older	SIT3	HR	5 min	0-45 min	5	81	7	SD	12	min^-1	postexercise_timepoint	Exact	High		Ketelhut Comparing Table 2
KET2023_AGE	KET2023_SIT3_vs_SIT1_Older	Older	SIT3	HR	15 min	0-45 min	15	73	8	SD	12	min^-1	postexercise_timepoint	Exact	High		Ketelhut Comparing Table 2
KET2023_AGE	KET2023_SIT3_vs_SIT1_Older	Older	SIT3	HR	30 min	0-45 min	30	69	6	SD	12	min^-1	postexercise_timepoint	Exact	High		Ketelhut Comparing Table 2
KET2023_AGE	KET2023_SIT3_vs_SIT1_Older	Older	SIT3	HR	45 min	0-45 min	45	66	7	SD	12	min^-1	postexercise_timepoint	Exact	High		Ketelhut Comparing Table 2
KET2023_AGE	KET2023_SIT3_vs_SIT1_Young	Young	SIT3	HR	rest	Baseline	0	58	9	SD	12	min^-1	baseline	Exact	High		Ketelhut Comparing Table 2
KET2023_AGE	KET2023_SIT3_vs_SIT1_Young	Young	SIT3	HR	5 min	0-45 min	5	81	15	SD	12	min^-1	postexercise_timepoint	Exact	High		Ketelhut Comparing Table 2
KET2023_AGE	KET2023_SIT3_vs_SIT1_Young	Young	SIT3	HR	15 min	0-45 min	15	73	12	SD	12	min^-1	postexercise_timepoint	Exact	High		Ketelhut Comparing Table 2
KET2023_AGE	KET2023_SIT3_vs_SIT1_Young	Young	SIT3	HR	30 min	0-45 min	30	68	10	SD	12	min^-1	postexercise_timepoint	Exact	High		Ketelhut Comparing Table 2
KET2023_AGE	KET2023_SIT3_vs_SIT1_Young	Young	SIT3	HR	45 min	0-45 min	45	66	10	SD	12	min^-1	postexercise_timepoint	Exact	High		Ketelhut Comparing Table 2
MCC2023	MCC2023_SIT_vs_CTRL	All	CTRL	SBP	24 h average	24 h ambulatory	1440	123	13	SD	13	mmHg	ambulatory_average	Exact	High		McCarthy Table 2
MCC2023	MCC2023_SIT_vs_CTRL	All	CTRL	DBP	24 h average	24 h ambulatory	1440	75	10	SD	13	mmHg	ambulatory_average	Exact	High		McCarthy Table 2
MCC2023	MCC2023_SIT_vs_MICT	All	MICT	SBP	24 h average	24 h ambulatory	1440	120	10	SD	13	mmHg	ambulatory_average	Exact	High		McCarthy Table 2
MCC2023	MCC2023_SIT_vs_MICT	All	MICT	DBP	24 h average	24 h ambulatory	1440	74	8	SD	13	mmHg	ambulatory_average	Exact	High		McCarthy Table 2
MCC2023	MCC2023_SIT_vs_HIIT	All	HIIT	SBP	24 h average	24 h ambulatory	1440	122	9	SD	13	mmHg	ambulatory_average	Exact	High		McCarthy Table 2
MCC2023	MCC2023_SIT_vs_HIIT	All	HIIT	DBP	24 h average	24 h ambulatory	1440	76	8	SD	13	mmHg	ambulatory_average	Exact	High		McCarthy Table 2
MCC2023	MCC2023_SIT_vs_CTRL	All	SIT	SBP	24 h average	24 h ambulatory	1440	121	12	SD	13	mmHg	ambulatory_average	Exact	High		McCarthy Table 2
MCC2023	MCC2023_SIT_vs_CTRL	All	SIT	DBP	24 h average	24 h ambulatory	1440	75	8	SD	13	mmHg	ambulatory_average	Exact	High		McCarthy Table 2

## Sheet: Numeric_Results_Digitized
Digitized Approximate Results
Study_ID	Comparison_ID	Population_subgroup	Condition	Outcome	Timepoint_label	Time_window_standardized	Time_min_post	Mean	Dispersion	Dispersion_type	N	Units	Value_kind	Exactness	Meta_priority	Notes	Source_note
JON2021	JON2021_HIIE_series	All	HIIE	SBP	Pre	Digitized acute series	0	111.1		Not extracted	16	mmHg	figure_digitized_mean	Digitized approximate	Descriptive only until SEM digitized	Digitized from user-supplied Jones 2021 Fig.1a/b; approximate mean only; ±0.5 mmHg tolerance.	User-supplied Jones 2021 figure; prior digitization check matched reported contrasts.
JON2021	JON2021_MICE_series	All	MICE	SBP	Pre	Digitized acute series	0	111		Not extracted	16	mmHg	figure_digitized_mean	Digitized approximate	Descriptive only until SEM digitized	Digitized from user-supplied Jones 2021 Fig.1a/b; approximate mean only; ±0.5 mmHg tolerance.	User-supplied Jones 2021 figure; prior digitization check matched reported contrasts.
JON2021	JON2021_SIE_series	All	SIE	SBP	Pre	Digitized acute series	0	111.4		Not extracted	16	mmHg	figure_digitized_mean	Digitized approximate	Descriptive only until SEM digitized	Digitized from user-supplied Jones 2021 Fig.1a/b; approximate mean only; ±0.5 mmHg tolerance.	User-supplied Jones 2021 figure; prior digitization check matched reported contrasts.
JON2021	JON2021_HIIE_series	All	HIIE	SBP	5 min	Digitized acute series	5	105.2		Not extracted	16	mmHg	figure_digitized_mean	Digitized approximate	Descriptive only until SEM digitized	Digitized from user-supplied Jones 2021 Fig.1a/b; approximate mean only; ±0.5 mmHg tolerance.	User-supplied Jones 2021 figure; prior digitization check matched reported contrasts.
JON2021	JON2021_MICE_series	All	MICE	SBP	5 min	Digitized acute series	5	109		Not extracted	16	mmHg	figure_digitized_mean	Digitized approximate	Descriptive only until SEM digitized	Digitized from user-supplied Jones 2021 Fig.1a/b; approximate mean only; ±0.5 mmHg tolerance.	User-supplied Jones 2021 figure; prior digitization check matched reported contrasts.
JON2021	JON2021_SIE_series	All	SIE	SBP	5 min	Digitized acute series	5	105.2		Not extracted	16	mmHg	figure_digitized_mean	Digitized approximate	Descriptive only until SEM digitized	Digitized from user-supplied Jones 2021 Fig.1a/b; approximate mean only; ±0.5 mmHg tolerance.	User-supplied Jones 2021 figure; prior digitization check matched reported contrasts.
JON2021	JON2021_HIIE_series	All	HIIE	SBP	10 min	Digitized acute series	10	102.8		Not extracted	16	mmHg	figure_digitized_mean	Digitized approximate	Descriptive only until SEM digitized	Digitized from user-supplied Jones 2021 Fig.1a/b; approximate mean only; ±0.5 mmHg tolerance.	User-supplied Jones 2021 figure; prior digitization check matched reported contrasts.
JON2021	JON2021_MICE_series	All	MICE	SBP	10 min	Digitized acute series	10	105		Not extracted	16	mmHg	figure_digitized_mean	Digitized approximate	Descriptive only until SEM digitized	Digitized from user-supplied Jones 2021 Fig.1a/b; approximate mean only; ±0.5 mmHg tolerance.	User-supplied Jones 2021 figure; prior digitization check matched reported contrasts.
JON2021	JON2021_SIE_series	All	SIE	SBP	10 min	Digitized acute series	10	102.9		Not extracted	16	mmHg	figure_digitized_mean	Digitized approximate	Descriptive only until SEM digitized	Digitized from user-supplied Jones 2021 Fig.1a/b; approximate mean only; ±0.5 mmHg tolerance.	User-supplied Jones 2021 figure; prior digitization check matched reported contrasts.
JON2021	JON2021_HIIE_series	All	HIIE	SBP	20 min	Digitized acute series	20	106.4		Not extracted	16	mmHg	figure_digitized_mean	Digitized approximate	Descriptive only until SEM digitized	Digitized from user-supplied Jones 2021 Fig.1a/b; approximate mean only; ±0.5 mmHg tolerance.	User-supplied Jones 2021 figure; prior digitization check matched reported contrasts.
JON2021	JON2021_MICE_series	All	MICE	SBP	20 min	Digitized acute series	20	101.5		Not extracted	16	mmHg	figure_digitized_mean	Digitized approximate	Descriptive only until SEM digitized	Digitized from user-supplied Jones 2021 Fig.1a/b; approximate mean only; ±0.5 mmHg tolerance.	User-supplied Jones 2021 figure; prior digitization check matched reported contrasts.
JON2021	JON2021_SIE_series	All	SIE	SBP	20 min	Digitized acute series	20	103.3		Not extracted	16	mmHg	figure_digitized_mean	Digitized approximate	Descriptive only until SEM digitized	Digitized from user-supplied Jones 2021 Fig.1a/b; approximate mean only; ±0.5 mmHg tolerance.	User-supplied Jones 2021 figure; prior digitization check matched reported contrasts.
JON2021	JON2021_HIIE_series	All	HIIE	SBP	40 min	Digitized acute series	40	108.2		Not extracted	16	mmHg	figure_digitized_mean	Digitized approximate	Descriptive only until SEM digitized	Digitized from user-supplied Jones 2021 Fig.1a/b; approximate mean only; ±0.5 mmHg tolerance.	User-supplied Jones 2021 figure; prior digitization check matched reported contrasts.
JON2021	JON2021_MICE_series	All	MICE	SBP	40 min	Digitized acute series	40	100.4		Not extracted	16	mmHg	figure_digitized_mean	Digitized approximate	Descriptive only until SEM digitized	Digitized from user-supplied Jones 2021 Fig.1a/b; approximate mean only; ±0.5 mmHg tolerance.	User-supplied Jones 2021 figure; prior digitization check matched reported contrasts.
JON2021	JON2021_SIE_series	All	SIE	SBP	40 min	Digitized acute series	40	106.2		Not extracted	16	mmHg	figure_digitized_mean	Digitized approximate	Descriptive only until SEM digitized	Digitized from user-supplied Jones 2021 Fig.1a/b; approximate mean only; ±0.5 mmHg tolerance.	User-supplied Jones 2021 figure; prior digitization check matched reported contrasts.
JON2021	JON2021_HIIE_series	All	HIIE	SBP	60 min	Digitized acute series	60	105		Not extracted	16	mmHg	figure_digitized_mean	Digitized approximate	Descriptive only until SEM digitized	Digitized from user-supplied Jones 2021 Fig.1a/b; approximate mean only; ±0.5 mmHg tolerance.	User-supplied Jones 2021 figure; prior digitization check matched reported contrasts.
JON2021	JON2021_MICE_series	All	MICE	SBP	60 min	Digitized acute series	60	104.2		Not extracted	16	mmHg	figure_digitized_mean	Digitized approximate	Descriptive only until SEM digitized	Digitized from user-supplied Jones 2021 Fig.1a/b; approximate mean only; ±0.5 mmHg tolerance.	User-supplied Jones 2021 figure; prior digitization check matched reported contrasts.
JON2021	JON2021_SIE_series	All	SIE	SBP	60 min	Digitized acute series	60	104.4		Not extracted	16	mmHg	figure_digitized_mean	Digitized approximate	Descriptive only until SEM digitized	Digitized from user-supplied Jones 2021 Fig.1a/b; approximate mean only; ±0.5 mmHg tolerance.	User-supplied Jones 2021 figure; prior digitization check matched reported contrasts.
JON2021	JON2021_HIIE_series	All	HIIE	SBP	90 min	Digitized acute series	90	108.5		Not extracted	16	mmHg	figure_digitized_mean	Digitized approximate	Descriptive only until SEM digitized	Digitized from user-supplied Jones 2021 Fig.1a/b; approximate mean only; ±0.5 mmHg tolerance.	User-supplied Jones 2021 figure; prior digitization check matched reported contrasts.
JON2021	JON2021_MICE_series	All	MICE	SBP	90 min	Digitized acute series	90	105		Not extracted	16	mmHg	figure_digitized_mean	Digitized approximate	Descriptive only until SEM digitized	Digitized from user-supplied Jones 2021 Fig.1a/b; approximate mean only; ±0.5 mmHg tolerance.	User-supplied Jones 2021 figure; prior digitization check matched reported contrasts.
JON2021	JON2021_SIE_series	All	SIE	SBP	90 min	Digitized acute series	90	107.1		Not extracted	16	mmHg	figure_digitized_mean	Digitized approximate	Descriptive only until SEM digitized	Digitized from user-supplied Jones 2021 Fig.1a/b; approximate mean only; ±0.5 mmHg tolerance.	User-supplied Jones 2021 figure; prior digitization check matched reported contrasts.
JON2021	JON2021_HIIE_series	All	HIIE	DBP	Pre	Digitized acute series	0	69.1		Not extracted	16	mmHg	figure_digitized_mean	Digitized approximate	Descriptive only until SEM digitized	Digitized from user-supplied Jones 2021 Fig.1a/b; approximate mean only; ±0.5 mmHg tolerance.	User-supplied Jones 2021 figure; prior digitization check matched reported contrasts.
JON2021	JON2021_MICE_series	All	MICE	DBP	Pre	Digitized acute series	0	69.1		Not extracted	16	mmHg	figure_digitized_mean	Digitized approximate	Descriptive only until SEM digitized	Digitized from user-supplied Jones 2021 Fig.1a/b; approximate mean only; ±0.5 mmHg tolerance.	User-supplied Jones 2021 figure; prior digitization check matched reported contrasts.
JON2021	JON2021_SIE_series	All	SIE	DBP	Pre	Digitized acute series	0	68.3		Not extracted	16	mmHg	figure_digitized_mean	Digitized approximate	Descriptive only until SEM digitized	Digitized from user-supplied Jones 2021 Fig.1a/b; approximate mean only; ±0.5 mmHg tolerance.	User-supplied Jones 2021 figure; prior digitization check matched reported contrasts.
JON2021	JON2021_HIIE_series	All	HIIE	DBP	5 min	Digitized acute series	5	72		Not extracted	16	mmHg	figure_digitized_mean	Digitized approximate	Descriptive only until SEM digitized	Digitized from user-supplied Jones 2021 Fig.1a/b; approximate mean only; ±0.5 mmHg tolerance.	User-supplied Jones 2021 figure; prior digitization check matched reported contrasts.
JON2021	JON2021_MICE_series	All	MICE	DBP	5 min	Digitized acute series	5	69.1		Not extracted	16	mmHg	figure_digitized_mean	Digitized approximate	Descriptive only until SEM digitized	Digitized from user-supplied Jones 2021 Fig.1a/b; approximate mean only; ±0.5 mmHg tolerance.	User-supplied Jones 2021 figure; prior digitization check matched reported contrasts.
JON2021	JON2021_SIE_series	All	SIE	DBP	5 min	Digitized acute series	5	63.7		Not extracted	16	mmHg	figure_digitized_mean	Digitized approximate	Descriptive only until SEM digitized	Digitized from user-supplied Jones 2021 Fig.1a/b; approximate mean only; ±0.5 mmHg tolerance.	User-supplied Jones 2021 figure; prior digitization check matched reported contrasts.
JON2021	JON2021_HIIE_series	All	HIIE	DBP	10 min	Digitized acute series	10	68.6		Not extracted	16	mmHg	figure_digitized_mean	Digitized approximate	Descriptive only until SEM digitized	Digitized from user-supplied Jones 2021 Fig.1a/b; approximate mean only; ±0.5 mmHg tolerance.	User-supplied Jones 2021 figure; prior digitization check matched reported contrasts.
JON2021	JON2021_MICE_series	All	MICE	DBP	10 min	Digitized acute series	10	67.2		Not extracted	16	mmHg	figure_digitized_mean	Digitized approximate	Descriptive only until SEM digitized	Digitized from user-supplied Jones 2021 Fig.1a/b; approximate mean only; ±0.5 mmHg tolerance.	User-supplied Jones 2021 figure; prior digitization check matched reported contrasts.
JON2021	JON2021_SIE_series	All	SIE	DBP	10 min	Digitized acute series	10	66.9		Not extracted	16	mmHg	figure_digitized_mean	Digitized approximate	Descriptive only until SEM digitized	Digitized from user-supplied Jones 2021 Fig.1a/b; approximate mean only; ±0.5 mmHg tolerance.	User-supplied Jones 2021 figure; prior digitization check matched reported contrasts.
JON2021	JON2021_HIIE_series	All	HIIE	DBP	20 min	Digitized acute series	20	70.5		Not extracted	16	mmHg	figure_digitized_mean	Digitized approximate	Descriptive only until SEM digitized	Digitized from user-supplied Jones 2021 Fig.1a/b; approximate mean only; ±0.5 mmHg tolerance.	User-supplied Jones 2021 figure; prior digitization check matched reported contrasts.
JON2021	JON2021_MICE_series	All	MICE	DBP	20 min	Digitized acute series	20	70.2		Not extracted	16	mmHg	figure_digitized_mean	Digitized approximate	Descriptive only until SEM digitized	Digitized from user-supplied Jones 2021 Fig.1a/b; approximate mean only; ±0.5 mmHg tolerance.	User-supplied Jones 2021 figure; prior digitization check matched reported contrasts.
JON2021	JON2021_SIE_series	All	SIE	DBP	20 min	Digitized acute series	20	66.6		Not extracted	16	mmHg	figure_digitized_mean	Digitized approximate	Descriptive only until SEM digitized	Digitized from user-supplied Jones 2021 Fig.1a/b; approximate mean only; ±0.5 mmHg tolerance.	User-supplied Jones 2021 figure; prior digitization check matched reported contrasts.
JON2021	JON2021_HIIE_series	All	HIIE	DBP	40 min	Digitized acute series	40	67.4		Not extracted	16	mmHg	figure_digitized_mean	Digitized approximate	Descriptive only until SEM digitized	Digitized from user-supplied Jones 2021 Fig.1a/b; approximate mean only; ±0.5 mmHg tolerance.	User-supplied Jones 2021 figure; prior digitization check matched reported contrasts.
JON2021	JON2021_MICE_series	All	MICE	DBP	40 min	Digitized acute series	40	67.8		Not extracted	16	mmHg	figure_digitized_mean	Digitized approximate	Descriptive only until SEM digitized	Digitized from user-supplied Jones 2021 Fig.1a/b; approximate mean only; ±0.5 mmHg tolerance.	User-supplied Jones 2021 figure; prior digitization check matched reported contrasts.
JON2021	JON2021_SIE_series	All	SIE	DBP	40 min	Digitized acute series	40	67.6		Not extracted	16	mmHg	figure_digitized_mean	Digitized approximate	Descriptive only until SEM digitized	Digitized from user-supplied Jones 2021 Fig.1a/b; approximate mean only; ±0.5 mmHg tolerance.	User-supplied Jones 2021 figure; prior digitization check matched reported contrasts.
JON2021	JON2021_HIIE_series	All	HIIE	DBP	60 min	Digitized acute series	60	67.2		Not extracted	16	mmHg	figure_digitized_mean	Digitized approximate	Descriptive only until SEM digitized	Digitized from user-supplied Jones 2021 Fig.1a/b; approximate mean only; ±0.5 mmHg tolerance.	User-supplied Jones 2021 figure; prior digitization check matched reported contrasts.
JON2021	JON2021_MICE_series	All	MICE	DBP	60 min	Digitized acute series	60	67.5		Not extracted	16	mmHg	figure_digitized_mean	Digitized approximate	Descriptive only until SEM digitized	Digitized from user-supplied Jones 2021 Fig.1a/b; approximate mean only; ±0.5 mmHg tolerance.	User-supplied Jones 2021 figure; prior digitization check matched reported contrasts.
JON2021	JON2021_SIE_series	All	SIE	DBP	60 min	Digitized acute series	60	66.3		Not extracted	16	mmHg	figure_digitized_mean	Digitized approximate	Descriptive only until SEM digitized	Digitized from user-supplied Jones 2021 Fig.1a/b; approximate mean only; ±0.5 mmHg tolerance.	User-supplied Jones 2021 figure; prior digitization check matched reported contrasts.
JON2021	JON2021_HIIE_series	All	HIIE	DBP	90 min	Digitized acute series	90	67.3		Not extracted	16	mmHg	figure_digitized_mean	Digitized approximate	Descriptive only until SEM digitized	Digitized from user-supplied Jones 2021 Fig.1a/b; approximate mean only; ±0.5 mmHg tolerance.	User-supplied Jones 2021 figure; prior digitization check matched reported contrasts.
JON2021	JON2021_MICE_series	All	MICE	DBP	90 min	Digitized acute series	90	69.1		Not extracted	16	mmHg	figure_digitized_mean	Digitized approximate	Descriptive only until SEM digitized	Digitized from user-supplied Jones 2021 Fig.1a/b; approximate mean only; ±0.5 mmHg tolerance.	User-supplied Jones 2021 figure; prior digitization check matched reported contrasts.
JON2021	JON2021_SIE_series	All	SIE	DBP	90 min	Digitized acute series	90	69.3		Not extracted	16	mmHg	figure_digitized_mean	Digitized approximate	Descriptive only until SEM digitized	Digitized from user-supplied Jones 2021 Fig.1a/b; approximate mean only; ±0.5 mmHg tolerance.	User-supplied Jones 2021 figure; prior digitization check matched reported contrasts.
MCC2023	MCC2023_CTRL_acute_series	All	CTRL	SBP	Pre	Digitized acute series	0	114.1		Not extracted	14	mmHg	figure_digitized_mean	Digitized approximate	Descriptive only until SD digitized	Digitized from user-supplied McCarthy 2023 acute figures; approximate mean only.	User-supplied McCarthy 2023 Figs.1-3.
MCC2023	MCC2023_MICT_acute_series	All	MICT	SBP	Pre	Digitized acute series	0	115.2		Not extracted	14	mmHg	figure_digitized_mean	Digitized approximate	Descriptive only until SD digitized	Digitized from user-supplied McCarthy 2023 acute figures; approximate mean only.	User-supplied McCarthy 2023 Figs.1-3.
MCC2023	MCC2023_HIIT_acute_series	All	HIIT	SBP	Pre	Digitized acute series	0	116.7		Not extracted	14	mmHg	figure_digitized_mean	Digitized approximate	Descriptive only until SD digitized	Digitized from user-supplied McCarthy 2023 acute figures; approximate mean only.	User-supplied McCarthy 2023 Figs.1-3.
MCC2023	MCC2023_SIT_acute_series	All	SIT	SBP	Pre	Digitized acute series	0	115		Not extracted	14	mmHg	figure_digitized_mean	Digitized approximate	Descriptive only until SD digitized	Digitized from user-supplied McCarthy 2023 acute figures; approximate mean only.	User-supplied McCarthy 2023 Figs.1-3.
MCC2023	MCC2023_CTRL_acute_series	All	CTRL	SBP	15 min	Digitized acute series	15	120.8		Not extracted	14	mmHg	figure_digitized_mean	Digitized approximate	Descriptive only until SD digitized	Digitized from user-supplied McCarthy 2023 acute figures; approximate mean only.	User-supplied McCarthy 2023 Figs.1-3.
MCC2023	MCC2023_MICT_acute_series	All	MICT	SBP	15 min	Digitized acute series	15	113.9		Not extracted	14	mmHg	figure_digitized_mean	Digitized approximate	Descriptive only until SD digitized	Digitized from user-supplied McCarthy 2023 acute figures; approximate mean only.	User-supplied McCarthy 2023 Figs.1-3.
MCC2023	MCC2023_HIIT_acute_series	All	HIIT	SBP	15 min	Digitized acute series	15	116.8		Not extracted	14	mmHg	figure_digitized_mean	Digitized approximate	Descriptive only until SD digitized	Digitized from user-supplied McCarthy 2023 acute figures; approximate mean only.	User-supplied McCarthy 2023 Figs.1-3.
MCC2023	MCC2023_SIT_acute_series	All	SIT	SBP	15 min	Digitized acute series	15	115		Not extracted	14	mmHg	figure_digitized_mean	Digitized approximate	Descriptive only until SD digitized	Digitized from user-supplied McCarthy 2023 acute figures; approximate mean only.	User-supplied McCarthy 2023 Figs.1-3.
MCC2023	MCC2023_CTRL_acute_series	All	CTRL	SBP	30 min	Digitized acute series	30	122.2		Not extracted	14	mmHg	figure_digitized_mean	Digitized approximate	Descriptive only until SD digitized	Digitized from user-supplied McCarthy 2023 acute figures; approximate mean only.	User-supplied McCarthy 2023 Figs.1-3.
MCC2023	MCC2023_MICT_acute_series	All	MICT	SBP	30 min	Digitized acute series	30	113.6		Not extracted	14	mmHg	figure_digitized_mean	Digitized approximate	Descriptive only until SD digitized	Digitized from user-supplied McCarthy 2023 acute figures; approximate mean only.	User-supplied McCarthy 2023 Figs.1-3.
MCC2023	MCC2023_HIIT_acute_series	All	HIIT	SBP	30 min	Digitized acute series	30	114.6		Not extracted	14	mmHg	figure_digitized_mean	Digitized approximate	Descriptive only until SD digitized	Digitized from user-supplied McCarthy 2023 acute figures; approximate mean only.	User-supplied McCarthy 2023 Figs.1-3.
MCC2023	MCC2023_SIT_acute_series	All	SIT	SBP	30 min	Digitized acute series	30	113.8		Not extracted	14	mmHg	figure_digitized_mean	Digitized approximate	Descriptive only until SD digitized	Digitized from user-supplied McCarthy 2023 acute figures; approximate mean only.	User-supplied McCarthy 2023 Figs.1-3.
MCC2023	MCC2023_CTRL_acute_series	All	CTRL	SBP	60 min	Digitized acute series	60	122.7		Not extracted	14	mmHg	figure_digitized_mean	Digitized approximate	Descriptive only until SD digitized	Digitized from user-supplied McCarthy 2023 acute figures; approximate mean only.	User-supplied McCarthy 2023 Figs.1-3.
MCC2023	MCC2023_MICT_acute_series	All	MICT	SBP	60 min	Digitized acute series	60	113.8		Not extracted	14	mmHg	figure_digitized_mean	Digitized approximate	Descriptive only until SD digitized	Digitized from user-supplied McCarthy 2023 acute figures; approximate mean only.	User-supplied McCarthy 2023 Figs.1-3.
MCC2023	MCC2023_HIIT_acute_series	All	HIIT	SBP	60 min	Digitized acute series	60	114.8		Not extracted	14	mmHg	figure_digitized_mean	Digitized approximate	Descriptive only until SD digitized	Digitized from user-supplied McCarthy 2023 acute figures; approximate mean only.	User-supplied McCarthy 2023 Figs.1-3.
MCC2023	MCC2023_SIT_acute_series	All	SIT	SBP	60 min	Digitized acute series	60	114.1		Not extracted	14	mmHg	figure_digitized_mean	Digitized approximate	Descriptive only until SD digitized	Digitized from user-supplied McCarthy 2023 acute figures; approximate mean only.	User-supplied McCarthy 2023 Figs.1-3.
MCC2023	MCC2023_CTRL_acute_series	All	CTRL	SBP	120 min	Digitized acute series	120	123.9		Not extracted	14	mmHg	figure_digitized_mean	Digitized approximate	Descriptive only until SD digitized	Digitized from user-supplied McCarthy 2023 acute figures; approximate mean only.	User-supplied McCarthy 2023 Figs.1-3.
MCC2023	MCC2023_MICT_acute_series	All	MICT	SBP	120 min	Digitized acute series	120	118.9		Not extracted	14	mmHg	figure_digitized_mean	Digitized approximate	Descriptive only until SD digitized	Digitized from user-supplied McCarthy 2023 acute figures; approximate mean only.	User-supplied McCarthy 2023 Figs.1-3.
MCC2023	MCC2023_HIIT_acute_series	All	HIIT	SBP	120 min	Digitized acute series	120	117		Not extracted	14	mmHg	figure_digitized_mean	Digitized approximate	Descriptive only until SD digitized	Digitized from user-supplied McCarthy 2023 acute figures; approximate mean only.	User-supplied McCarthy 2023 Figs.1-3.
MCC2023	MCC2023_SIT_acute_series	All	SIT	SBP	120 min	Digitized acute series	120	115.6		Not extracted	14	mmHg	figure_digitized_mean	Digitized approximate	Descriptive only until SD digitized	Digitized from user-supplied McCarthy 2023 acute figures; approximate mean only.	User-supplied McCarthy 2023 Figs.1-3.
MCC2023	MCC2023_CTRL_acute_series	All	CTRL	DBP	Pre	Digitized acute series	0	65.6		Not extracted	14	mmHg	figure_digitized_mean	Digitized approximate	Descriptive only until SD digitized	Digitized from user-supplied McCarthy 2023 acute figures; approximate mean only.	User-supplied McCarthy 2023 Figs.1-3.
MCC2023	MCC2023_MICT_acute_series	All	MICT	DBP	Pre	Digitized acute series	0	67		Not extracted	14	mmHg	figure_digitized_mean	Digitized approximate	Descriptive only until SD digitized	Digitized from user-supplied McCarthy 2023 acute figures; approximate mean only.	User-supplied McCarthy 2023 Figs.1-3.
MCC2023	MCC2023_HIIT_acute_series	All	HIIT	DBP	Pre	Digitized acute series	0	67.3		Not extracted	14	mmHg	figure_digitized_mean	Digitized approximate	Descriptive only until SD digitized	Digitized from user-supplied McCarthy 2023 acute figures; approximate mean only.	User-supplied McCarthy 2023 Figs.1-3.
MCC2023	MCC2023_SIT_acute_series	All	SIT	DBP	Pre	Digitized acute series	0	67.8		Not extracted	14	mmHg	figure_digitized_mean	Digitized approximate	Descriptive only until SD digitized	Digitized from user-supplied McCarthy 2023 acute figures; approximate mean only.	User-supplied McCarthy 2023 Figs.1-3.
MCC2023	MCC2023_CTRL_acute_series	All	CTRL	DBP	15 min	Digitized acute series	15	71.2		Not extracted	14	mmHg	figure_digitized_mean	Digitized approximate	Descriptive only until SD digitized	Digitized from user-supplied McCarthy 2023 acute figures; approximate mean only.	User-supplied McCarthy 2023 Figs.1-3.
MCC2023	MCC2023_MICT_acute_series	All	MICT	DBP	15 min	Digitized acute series	15	70		Not extracted	14	mmHg	figure_digitized_mean	Digitized approximate	Descriptive only until SD digitized	Digitized from user-supplied McCarthy 2023 acute figures; approximate mean only.	User-supplied McCarthy 2023 Figs.1-3.
MCC2023	MCC2023_HIIT_acute_series	All	HIIT	DBP	15 min	Digitized acute series	15	69.1		Not extracted	14	mmHg	figure_digitized_mean	Digitized approximate	Descriptive only until SD digitized	Digitized from user-supplied McCarthy 2023 acute figures; approximate mean only.	User-supplied McCarthy 2023 Figs.1-3.
MCC2023	MCC2023_SIT_acute_series	All	SIT	DBP	15 min	Digitized acute series	15	67.9		Not extracted	14	mmHg	figure_digitized_mean	Digitized approximate	Descriptive only until SD digitized	Digitized from user-supplied McCarthy 2023 acute figures; approximate mean only.	User-supplied McCarthy 2023 Figs.1-3.
MCC2023	MCC2023_CTRL_acute_series	All	CTRL	DBP	30 min	Digitized acute series	30	70.8		Not extracted	14	mmHg	figure_digitized_mean	Digitized approximate	Descriptive only until SD digitized	Digitized from user-supplied McCarthy 2023 acute figures; approximate mean only.	User-supplied McCarthy 2023 Figs.1-3.
MCC2023	MCC2023_MICT_acute_series	All	MICT	DBP	30 min	Digitized acute series	30	68.6		Not extracted	14	mmHg	figure_digitized_mean	Digitized approximate	Descriptive only until SD digitized	Digitized from user-supplied McCarthy 2023 acute figures; approximate mean only.	User-supplied McCarthy 2023 Figs.1-3.
MCC2023	MCC2023_HIIT_acute_series	All	HIIT	DBP	30 min	Digitized acute series	30	67.2		Not extracted	14	mmHg	figure_digitized_mean	Digitized approximate	Descriptive only until SD digitized	Digitized from user-supplied McCarthy 2023 acute figures; approximate mean only.	User-supplied McCarthy 2023 Figs.1-3.
MCC2023	MCC2023_SIT_acute_series	All	SIT	DBP	30 min	Digitized acute series	30	68		Not extracted	14	mmHg	figure_digitized_mean	Digitized approximate	Descriptive only until SD digitized	Digitized from user-supplied McCarthy 2023 acute figures; approximate mean only.	User-supplied McCarthy 2023 Figs.1-3.
MCC2023	MCC2023_CTRL_acute_series	All	CTRL	DBP	60 min	Digitized acute series	60	72.2		Not extracted	14	mmHg	figure_digitized_mean	Digitized approximate	Descriptive only until SD digitized	Digitized from user-supplied McCarthy 2023 acute figures; approximate mean only.	User-supplied McCarthy 2023 Figs.1-3.
MCC2023	MCC2023_MICT_acute_series	All	MICT	DBP	60 min	Digitized acute series	60	69.3		Not extracted	14	mmHg	figure_digitized_mean	Digitized approximate	Descriptive only until SD digitized	Digitized from user-supplied McCarthy 2023 acute figures; approximate mean only.	User-supplied McCarthy 2023 Figs.1-3.
MCC2023	MCC2023_HIIT_acute_series	All	HIIT	DBP	60 min	Digitized acute series	60	69		Not extracted	14	mmHg	figure_digitized_mean	Digitized approximate	Descriptive only until SD digitized	Digitized from user-supplied McCarthy 2023 acute figures; approximate mean only.	User-supplied McCarthy 2023 Figs.1-3.
MCC2023	MCC2023_SIT_acute_series	All	SIT	DBP	60 min	Digitized acute series	60	68.1		Not extracted	14	mmHg	figure_digitized_mean	Digitized approximate	Descriptive only until SD digitized	Digitized from user-supplied McCarthy 2023 acute figures; approximate mean only.	User-supplied McCarthy 2023 Figs.1-3.
MCC2023	MCC2023_CTRL_acute_series	All	CTRL	DBP	120 min	Digitized acute series	120	72.6		Not extracted	14	mmHg	figure_digitized_mean	Digitized approximate	Descriptive only until SD digitized	Digitized from user-supplied McCarthy 2023 acute figures; approximate mean only.	User-supplied McCarthy 2023 Figs.1-3.
MCC2023	MCC2023_MICT_acute_series	All	MICT	DBP	120 min	Digitized acute series	120	72.1		Not extracted	14	mmHg	figure_digitized_mean	Digitized approximate	Descriptive only until SD digitized	Digitized from user-supplied McCarthy 2023 acute figures; approximate mean only.	User-supplied McCarthy 2023 Figs.1-3.
MCC2023	MCC2023_HIIT_acute_series	All	HIIT	DBP	120 min	Digitized acute series	120	69.1		Not extracted	14	mmHg	figure_digitized_mean	Digitized approximate	Descriptive only until SD digitized	Digitized from user-supplied McCarthy 2023 acute figures; approximate mean only.	User-supplied McCarthy 2023 Figs.1-3.
MCC2023	MCC2023_SIT_acute_series	All	SIT	DBP	120 min	Digitized acute series	120	68.9		Not extracted	14	mmHg	figure_digitized_mean	Digitized approximate	Descriptive only until SD digitized	Digitized from user-supplied McCarthy 2023 acute figures; approximate mean only.	User-supplied McCarthy 2023 Figs.1-3.
MCC2023	MCC2023_CTRL_acute_series	All	CTRL	MAP	Pre	Digitized acute series	0	82.2		Not extracted	14	mmHg	figure_digitized_mean	Digitized approximate	Descriptive only until SD digitized	Digitized from user-supplied McCarthy 2023 acute figures; approximate mean only.	User-supplied McCarthy 2023 Figs.1-3.
MCC2023	MCC2023_MICT_acute_series	All	MICT	MAP	Pre	Digitized acute series	0	83.7		Not extracted	14	mmHg	figure_digitized_mean	Digitized approximate	Descriptive only until SD digitized	Digitized from user-supplied McCarthy 2023 acute figures; approximate mean only.	User-supplied McCarthy 2023 Figs.1-3.
MCC2023	MCC2023_HIIT_acute_series	All	HIIT	MAP	Pre	Digitized acute series	0	84.1		Not extracted	14	mmHg	figure_digitized_mean	Digitized approximate	Descriptive only until SD digitized	Digitized from user-supplied McCarthy 2023 acute figures; approximate mean only.	User-supplied McCarthy 2023 Figs.1-3.
MCC2023	MCC2023_SIT_acute_series	All	SIT	MAP	Pre	Digitized acute series	0	83		Not extracted	14	mmHg	figure_digitized_mean	Digitized approximate	Descriptive only until SD digitized	Digitized from user-supplied McCarthy 2023 acute figures; approximate mean only.	User-supplied McCarthy 2023 Figs.1-3.
MCC2023	MCC2023_CTRL_acute_series	All	CTRL	MAP	15 min	Digitized acute series	15	88		Not extracted	14	mmHg	figure_digitized_mean	Digitized approximate	Descriptive only until SD digitized	Digitized from user-supplied McCarthy 2023 acute figures; approximate mean only.	User-supplied McCarthy 2023 Figs.1-3.
MCC2023	MCC2023_MICT_acute_series	All	MICT	MAP	15 min	Digitized acute series	15	85.4		Not extracted	14	mmHg	figure_digitized_mean	Digitized approximate	Descriptive only until SD digitized	Digitized from user-supplied McCarthy 2023 acute figures; approximate mean only.	User-supplied McCarthy 2023 Figs.1-3.
MCC2023	MCC2023_HIIT_acute_series	All	HIIT	MAP	15 min	Digitized acute series	15	85.8		Not extracted	14	mmHg	figure_digitized_mean	Digitized approximate	Descriptive only until SD digitized	Digitized from user-supplied McCarthy 2023 acute figures; approximate mean only.	User-supplied McCarthy 2023 Figs.1-3.
MCC2023	MCC2023_SIT_acute_series	All	SIT	MAP	15 min	Digitized acute series	15	84		Not extracted	14	mmHg	figure_digitized_mean	Digitized approximate	Descriptive only until SD digitized	Digitized from user-supplied McCarthy 2023 acute figures; approximate mean only.	User-supplied McCarthy 2023 Figs.1-3.
MCC2023	MCC2023_CTRL_acute_series	All	CTRL	MAP	30 min	Digitized acute series	30	88		Not extracted	14	mmHg	figure_digitized_mean	Digitized approximate	Descriptive only until SD digitized	Digitized from user-supplied McCarthy 2023 acute figures; approximate mean only.	User-supplied McCarthy 2023 Figs.1-3.
MCC2023	MCC2023_MICT_acute_series	All	MICT	MAP	30 min	Digitized acute series	30	84.4		Not extracted	14	mmHg	figure_digitized_mean	Digitized approximate	Descriptive only until SD digitized	Digitized from user-supplied McCarthy 2023 acute figures; approximate mean only.	User-supplied McCarthy 2023 Figs.1-3.
MCC2023	MCC2023_HIIT_acute_series	All	HIIT	MAP	30 min	Digitized acute series	30	83.8		Not extracted	14	mmHg	figure_digitized_mean	Digitized approximate	Descriptive only until SD digitized	Digitized from user-supplied McCarthy 2023 acute figures; approximate mean only.	User-supplied McCarthy 2023 Figs.1-3.
MCC2023	MCC2023_SIT_acute_series	All	SIT	MAP	30 min	Digitized acute series	30	83.1		Not extracted	14	mmHg	figure_digitized_mean	Digitized approximate	Descriptive only until SD digitized	Digitized from user-supplied McCarthy 2023 acute figures; approximate mean only.	User-supplied McCarthy 2023 Figs.1-3.
MCC2023	MCC2023_CTRL_acute_series	All	CTRL	MAP	60 min	Digitized acute series	60	88.9		Not extracted	14	mmHg	figure_digitized_mean	Digitized approximate	Descriptive only until SD digitized	Digitized from user-supplied McCarthy 2023 acute figures; approximate mean only.	User-supplied McCarthy 2023 Figs.1-3.
MCC2023	MCC2023_MICT_acute_series	All	MICT	MAP	60 min	Digitized acute series	60	84		Not extracted	14	mmHg	figure_digitized_mean	Digitized approximate	Descriptive only until SD digitized	Digitized from user-supplied McCarthy 2023 acute figures; approximate mean only.	User-supplied McCarthy 2023 Figs.1-3.
MCC2023	MCC2023_HIIT_acute_series	All	HIIT	MAP	60 min	Digitized acute series	60	84.2		Not extracted	14	mmHg	figure_digitized_mean	Digitized approximate	Descriptive only until SD digitized	Digitized from user-supplied McCarthy 2023 acute figures; approximate mean only.	User-supplied McCarthy 2023 Figs.1-3.
MCC2023	MCC2023_SIT_acute_series	All	SIT	MAP	60 min	Digitized acute series	60	83.3		Not extracted	14	mmHg	figure_digitized_mean	Digitized approximate	Descriptive only until SD digitized	Digitized from user-supplied McCarthy 2023 acute figures; approximate mean only.	User-supplied McCarthy 2023 Figs.1-3.
MCC2023	MCC2023_CTRL_acute_series	All	CTRL	MAP	120 min	Digitized acute series	120	90		Not extracted	14	mmHg	figure_digitized_mean	Digitized approximate	Descriptive only until SD digitized	Digitized from user-supplied McCarthy 2023 acute figures; approximate mean only.	User-supplied McCarthy 2023 Figs.1-3.
MCC2023	MCC2023_MICT_acute_series	All	MICT	MAP	120 min	Digitized acute series	120	88.1		Not extracted	14	mmHg	figure_digitized_mean	Digitized approximate	Descriptive only until SD digitized	Digitized from user-supplied McCarthy 2023 acute figures; approximate mean only.	User-supplied McCarthy 2023 Figs.1-3.
MCC2023	MCC2023_HIIT_acute_series	All	HIIT	MAP	120 min	Digitized acute series	120	86		Not extracted	14	mmHg	figure_digitized_mean	Digitized approximate	Descriptive only until SD digitized	Digitized from user-supplied McCarthy 2023 acute figures; approximate mean only.	User-supplied McCarthy 2023 Figs.1-3.
MCC2023	MCC2023_SIT_acute_series	All	SIT	MAP	120 min	Digitized acute series	120	84		Not extracted	14	mmHg	figure_digitized_mean	Digitized approximate	Descriptive only until SD digitized	Digitized from user-supplied McCarthy 2023 acute figures; approximate mean only.	User-supplied McCarthy 2023 Figs.1-3.
MCC2023	MCC2023_CTRL_SBP_AUC	All	CTRL	SBP AUC	0-120 min AUC	AUC 0-120 min	120	1080		Not extracted	14	mmHg·min	figure_digitized_auc	Digitized approximate	Descriptive only	AUC bar-height digitization from user-supplied McCarthy 2023 figures; not used for weighted pooling.	User-supplied McCarthy 2023 Figs.1-3.
MCC2023	MCC2023_MICT_SBP_AUC	All	MICT	SBP AUC	0-120 min AUC	AUC 0-120 min	120	-50		Not extracted	14	mmHg·min	figure_digitized_auc	Digitized approximate	Descriptive only	AUC bar-height digitization from user-supplied McCarthy 2023 figures; not used for weighted pooling.	User-supplied McCarthy 2023 Figs.1-3.
MCC2023	MCC2023_HIIT_SBP_AUC	All	HIIT	SBP AUC	0-120 min AUC	AUC 0-120 min	120	-130		Not extracted	14	mmHg·min	figure_digitized_auc	Digitized approximate	Descriptive only	AUC bar-height digitization from user-supplied McCarthy 2023 figures; not used for weighted pooling.	User-supplied McCarthy 2023 Figs.1-3.
MCC2023	MCC2023_SIT_SBP_AUC	All	SIT	SBP AUC	0-120 min AUC	AUC 0-120 min	120	-180		Not extracted	14	mmHg·min	figure_digitized_auc	Digitized approximate	Descriptive only	AUC bar-height digitization from user-supplied McCarthy 2023 figures; not used for weighted pooling.	User-supplied McCarthy 2023 Figs.1-3.
MCC2023	MCC2023_CTRL_DBP_AUC	All	CTRL	DBP AUC	0-120 min AUC	AUC 0-120 min	120	890		Not extracted	14	mmHg·min	figure_digitized_auc	Digitized approximate	Descriptive only	AUC bar-height digitization from user-supplied McCarthy 2023 figures; not used for weighted pooling.	User-supplied McCarthy 2023 Figs.1-3.
MCC2023	MCC2023_MICT_DBP_AUC	All	MICT	DBP AUC	0-120 min AUC	AUC 0-120 min	120	340		Not extracted	14	mmHg·min	figure_digitized_auc	Digitized approximate	Descriptive only	AUC bar-height digitization from user-supplied McCarthy 2023 figures; not used for weighted pooling.	User-supplied McCarthy 2023 Figs.1-3.
MCC2023	MCC2023_HIIT_DBP_AUC	All	HIIT	DBP AUC	0-120 min AUC	AUC 0-120 min	120	300		Not extracted	14	mmHg·min	figure_digitized_auc	Digitized approximate	Descriptive only	AUC bar-height digitization from user-supplied McCarthy 2023 figures; not used for weighted pooling.	User-supplied McCarthy 2023 Figs.1-3.
MCC2023	MCC2023_SIT_DBP_AUC	All	SIT	DBP AUC	0-120 min AUC	AUC 0-120 min	120	70		Not extracted	14	mmHg·min	figure_digitized_auc	Digitized approximate	Descriptive only	AUC bar-height digitization from user-supplied McCarthy 2023 figures; not used for weighted pooling.	User-supplied McCarthy 2023 Figs.1-3.
MCC2023	MCC2023_CTRL_MAP_AUC	All	CTRL	MAP AUC	0-120 min AUC	AUC 0-120 min	120	980		Not extracted	14	mmHg·min	figure_digitized_auc	Digitized approximate	Descriptive only	AUC bar-height digitization from user-supplied McCarthy 2023 figures; not used for weighted pooling.	User-supplied McCarthy 2023 Figs.1-3.
MCC2023	MCC2023_MICT_MAP_AUC	All	MICT	MAP AUC	0-120 min AUC	AUC 0-120 min	120	220		Not extracted	14	mmHg·min	figure_digitized_auc	Digitized approximate	Descriptive only	AUC bar-height digitization from user-supplied McCarthy 2023 figures; not used for weighted pooling.	User-supplied McCarthy 2023 Figs.1-3.
MCC2023	MCC2023_HIIT_MAP_AUC	All	HIIT	MAP AUC	0-120 min AUC	AUC 0-120 min	120	160		Not extracted	14	mmHg·min	figure_digitized_auc	Digitized approximate	Descriptive only	AUC bar-height digitization from user-supplied McCarthy 2023 figures; not used for weighted pooling.	User-supplied McCarthy 2023 Figs.1-3.
MCC2023	MCC2023_SIT_MAP_AUC	All	SIT	MAP AUC	0-120 min AUC	AUC 0-120 min	120	0		Not extracted	14	mmHg·min	figure_digitized_auc	Digitized approximate	Descriptive only	AUC bar-height digitization from user-supplied McCarthy 2023 figures; not used for weighted pooling.	User-supplied McCarthy 2023 Figs.1-3.

## Sheet: Extracted_Stats
Text-Extracted Statistics
Study_ID	Comparison_ID	Population_subgroup	Outcome	Timepoint_label	Statistic_reported	Estimate	CI_low	CI_high	P_value	Effect_size_name	Effect_size_value	Units	Notes	Source_note
GRA2016	GRA2016_ILegs_vs_End	All	PEH AUC	Study-specific	Mean difference IntervalsLegs - Endurance	3392	20	6764	0.049			mmHg·min	95% CI reported in paper text/table	Graham Table 1/Discussion
GRA2016	GRA2016_IArms_vs_ILegs	All	PEH AUC	Study-specific	Mean difference IntervalsLegs - IntervalsArms	-1261	-3896	1261	0.48			mmHg·min	Legs vs arms comparison	Graham Table 1
GRA2016	GRA2016_ILegs_vs_End	All	MAP change from baseline	22 h	Endurance vs IntervalsLegs difference	7	0	14	0.04			mmHg	Text reports 7 ± 7 CI around difference	Graham text
JON2021	JON2021_MICE_vs_HIIE	All	SBP	40 min	Mean difference MICE - HIIE	-7.7	-13.9	-2.4	0.015			mmHg	Lower SBP after MICE than HIIE	Jones results
JON2021	JON2021_SIE_vs_HIIE	All	DBP	5 min	Mean difference HIIE - SIE	8.5	2.3	14.7	0.007			mmHg	Equivalent contrast from text	Jones results
JON2021	JON2021_Overall	All	SBP	0-90 min	Interaction F-statistic	1.85			0.043	F(12,180)	1.85		Exercise × time interaction	Jones results
JON2021	JON2021_Overall	All	DBP	0-90 min	Interaction F-statistic	2.16			0.015	F(12,180)	2.16		Exercise × time interaction	Jones results
MCC2023	MCC2023_SIT_vs_CTRL	All	MAP	60 min	SIT vs CTRL difference				0.014	Cohen d	1.02		Absolute MAP reduced after SIT vs CTRL	McCarthy text
MCC2023	MCC2023_SIT_vs_CTRL	All	MAP AUC	0-120 min	Session effect				0.011	Cohen d	1.04		SIT lower than CTRL for MAP AUC	McCarthy text
MCC2023	MCC2023_SIT_vs_CTRL	All	SBP	30 min	SIT vs CTRL difference				0.005	Cohen d	>=1.0	mmHg	Exact mean not tabulated	McCarthy text
MCC2023	MCC2023_SIT_vs_CTRL	All	SBP	60 min	SIT vs CTRL difference				0.005	Cohen d	>=1.0	mmHg	Exact mean not tabulated	McCarthy text
MCC2023	MCC2023_SIT_vs_CTRL	All	SBP	120 min	SIT vs CTRL difference				0.005	Cohen d	>=1.0	mmHg	Exact mean not tabulated	McCarthy text
MCC2023	MCC2023_SIT_vs_CTRL	All	SBP AUC	0-120 min	Session effect				0.024	Cohen d	0.93		SIT lower than CTRL	McCarthy text
MCC2023	MCC2023_SIT_vs_CTRL	All	DBP	15 min	SIT vs CTRL difference				0.064	Cohen d	>0.80	mmHg	Approaching significance	McCarthy text
MCC2023	MCC2023_SIT_vs_CTRL	All	DBP	60 min	SIT vs CTRL difference				0.064	Cohen d	>0.80	mmHg	Approaching significance	McCarthy text
MCC2023	MCC2023_SIT_vs_CTRL	All	DBP AUC	0-120 min	Session effect				0.008	Cohen d	0.98		SIT lower than CTRL	McCarthy text
MCC2023	MCC2023_MICT_vs_HIIT	All	24 h DBP	24 h	HIIT higher than MICT				0.018	Cohen d	1.04	mmHg	24 h ambulatory DBP difference	McCarthy Table 2
ANG2015	ANG2015_SIE_vs_CTRL	All	SBP	Overall 3 h	SIE lower than control				<0.001				Model-based overall comparison	Angadi Table 2
ANG2015	ANG2015_SIE_vs_CTRL	All	DBP	Overall 3 h	SIE lower than control				<0.001				Model-based overall comparison	Angadi Table 2
BUR2012	BUR2012_SIE_vs_CTRL	All	SBP	90 min	Exercise lower than control by 5 mmHg	5			<0.05			mmHg	Control 104 vs exercise 99 mmHg	Burns abstract/text
CHA2013	CHA2013_SIE_vs_CTRL	All	SBP	120 min	Exercise lower than control by 8 mmHg	8			<0.05			mmHg	Control 117 vs exercise 109 mmHg	Chan abstract/text
CHA2013	CHA2013_SIE_vs_CTRL	All	DBP	120 min	Exercise lower than control by 7 mmHg	7			<0.05			mmHg	Control 84 vs exercise 77 mmHg	Chan abstract/text
STU2012	STU2012_4W_vs_1W	All	DBP	R15/R30	4W below resting level							mmHg	4W DBP 63 ±1 at R15 and 61 ±1 at R30 vs resting 67 ±2	Stuckey text

## Sheet: PRISMA_Data_Raw
PRISMA Counts as Supplied
Node	Node_type	Count	Source_note
Records identified through database searching	Total database records	2300	User-supplied PRISMA figure
PubMed	Database-specific records	458	User-supplied PRISMA figure
Web of Science	Database-specific records	389	User-supplied PRISMA figure
Cochrane Library	Database-specific records	285	User-supplied PRISMA figure
Scopus	Database-specific records	578	User-supplied PRISMA figure
SPORTDiscus	Database-specific records	265	User-supplied PRISMA figure
Embase	Database-specific records	325	User-supplied PRISMA figure
Records after duplicates removed	Label as supplied in the figure	1425	User-supplied PRISMA figure
Records screened	Screening-stage count	875	User-supplied PRISMA figure
Records excluded	Title/abstract exclusions	502	User-supplied PRISMA figure
Full-text articles assessed for eligibility	Full-text retrieval count	373	User-supplied PRISMA figure
Full-text articles excluded	Full-text exclusions	364	User-supplied PRISMA figure
Wrong population	Full-text exclusion reason	59	User-supplied PRISMA figure
Wrong intervention	Full-text exclusion reason	216	User-supplied PRISMA figure
Wrong outcomes	Full-text exclusion reason	62	User-supplied PRISMA figure
Wrong study design	Full-text exclusion reason	27	User-supplied PRISMA figure
Studies included in qualitative synthesis	Included studies	9	User-supplied PRISMA figure
Studies included in quantitative synthesis	Included studies	9	User-supplied PRISMA figure

## Sheet: PRISMA_Data_Corrected
PRISMA Counts Interpreted for Arithmetic Consistency
Node	Stage	Count	Interpretation_note
Database records identified	Identification	2300	Supplied total database hits.
Duplicate records removed	Identification	1425	Corrected interpretation needed for arithmetic consistency with screened records.
Records screened	Screening	875	2300 - 1425 = 875.
Records excluded at title/abstract stage	Screening	502	875 - 502 = 373 full texts.
Full-text articles assessed for eligibility	Eligibility	373	Arithmetic consistency check passed.
Full-text articles excluded	Eligibility	364	373 - 364 = 9 included studies.
Wrong population	Eligibility reason	59	Reported reason total.
Wrong intervention	Eligibility reason	216	Reported reason total.
Wrong outcomes	Eligibility reason	62	Reported reason total.
Wrong study design	Eligibility reason	27	Reported reason total.
Studies included in qualitative synthesis	Included	9	Matches the final included set.
Studies included in quantitative synthesis (meta-analysis)	Included	9	Package uses quantitative synthesis families rather than a single pooled family.

[truncated: 28 more sheets: SearchStrategy_AsRun, SearchStrategy_SubmissionReady, MetaInput_Primary, MetaInput_Protocol, Sensitivity_CorrelationSweep, LeaveOneOut_Primary_SBP, ROB2_Final, GRADE_EvidenceProfile, MainTable1, MainTable2, MainTable3, SuppTable_S1_SearchStrategy, SuppTable_S2_PRISMA, SuppTable_S3_MetaInputs, SuppTable_S4_ROB2, SuppTable_S5_Sensitivity, SuppTable_S6_GRADE, FigureData_RoB, FigureData_EvidenceMap, FigureData_Timecourse …]
